# Supplementary material for: Uncover New Reactivity of Genetically Encoded Alkyl Bromide Non-Canonical Amino Acids
Source: Front Chem. 2022 Feb 18;10:815991. doi: 10.3389/fchem.2022.815991 (PMC8894327; doi:10.3389/fchem.2022.815991)
Supplement: Supplementary file 1 [file Table2.XLSX]

## Sheet: Sheet1
Cross-linked peptides	Cross-linked amino acid	Scan	Score	Cross-linked proteins
HMNLILCDCDEFRK7-AYAEUQGLSMR5	C	20210923_SUMO2_50TAG_INCUBATE_CELL_LYSATE_TWICEHISIP_TRYPSIN_REP1.60341.60341.4.2.dta	17.0274	sp|P14678|RSMB_HUMAN;sp|P63162|RSMN_HUMAN
NTGIICTIGPASR6-AYAEUQGLSMR5	C	20210923_SUMO2_50TAG_INCUBATE_CELL_LYSATE_TWICEHISIP_TRYPSIN_REP3.60736.60736.3.0.dta	20.9725	sp|P14618|KPYM_HUMAN
HEVTICNYEASANPADHR6-AYAEUQGLSMR5	C	20210923_SUMO2_50TAG_INCUBATE_CELL_LYSATE_TWICEHISIP_TRYPSIN_REP3.54003.54003.5.1.dta	32.8066	sp|Q9GZP4|PITH1_HUMAN
FFAPWCGHCK6-AYAEUQGLSMR5	C	20210923_SUMO2_50TAG_INCUBATE_CELL_LYSATE_TWICEHISIP_TRYPSIN_REP3.59745.59745.3.1.dta	10.4395	sp|Q8NBS9|TXND5_HUMAN
CATPVIIDEILPSK1-AYAEUQGLSMR5	C	20210923_SUMO2_50TAG_INCUBATE_CELL_LYSATE_TWICEHISIP_TRYPSIN_REP2.69181.69181.3.0.dta	11.858	sp|Q9ULW0|TPX2_HUMAN
VLHEAEGHIVTCETNTGEVYR12-AYAEUQGLSMR5	C	20210923_SUMO2_50TAG_INCUBATE_CELL_LYSATE_TWICEHISIP_TRYPSIN_REP2.52778.52778.4.1.dta	18.0248	sp|P62318|SMD3_HUMAN
NCTIVSPDAGGAK2-AYAEUQGLSMR5	C	20210923_SUMO2_50TAG_INCUBATE_CELL_LYSATE_TWICEHISIP_TRYPSIN_REP3.53931.53931.3.0.dta	12.4407	sp|P60891|PRPS1_HUMAN
ALIVGHCMPGPR7-AYAEUQGLSMR5	C	20210923_SUMO2_50TAG_INCUBATE_CELL_LYSATE_TWICEHISIP_TRYPSIN_REP1.56608.56608.3.0.dta	10.9514	sp|Q6P1L8|RM14_HUMAN
PGHLQEGFGCVVTNR10-AYAEUQGLSMR5	C	20210923_SUMO2_50TAG_INCUBATE_CELL_LYSATE_TWICEHISIP_TRYPSIN_REP3.57138.57138.4.0.dta	24.82	sp|Q8NC51|PAIRB_HUMAN
CCSGAIIVLTK1-AYAEUQGLSMR5	C	20210923_SUMO2_50TAG_INCUBATE_CELL_LYSATE_TWICEHISIP_TRYPSIN_REP3.60711.60711.3.0.dta	22.0724	sp|P14618|KPYM_HUMAN
PSETPQAEVGPTGCPHR14-AYAEUQGLSMR5	C	20210923_SUMO2_50TAG_INCUBATE_CELL_LYSATE_TWICEHISIP_TRYPSIN_REP1.46720.46720.5.0.dta	20.7266	sp|P35520|CBS_HUMAN;sp|P0DN79|CBSL_HUMAN
LNISFPATGCQK10-AYAEUQGLSMR5	C	20210923_SUMO2_50TAG_INCUBATE_CELL_LYSATE_TWICEHISIP_TRYPSIN_REP3.61523.61523.3.0.dta	12.551	sp|P62753|RS6_HUMAN
AITSGGITYQDQPWHADCFVCVTCSK24-AYAEUQGLSMR5	C	20210923_SUMO2_50TAG_INCUBATE_CELL_LYSATE_TWICEHISIP_TRYPSIN_REP1.65188.65188.4.0.dta	12.843	sp|Q13642|FHL1_HUMAN
AQCPIVER3-AYAEUQGLSMR5	C	20210923_SUMO2_50TAG_INCUBATE_CELL_LYSATE_TWICEHISIP_TRYPSIN_REP2.53897.53897.3.1.dta	13.4787	sp|P46782|RS5_HUMAN
YMACCLLYR5-AYAEUQGLSMR5	C	20210923_SUMO2_50TAG_INCUBATE_CELL_LYSATE_TWICEHISIP_TRYPSIN_REP2.61700.61700.3.0.dta	9.51884	sp|Q71U36|TBA1A_HUMAN;sp|P68366|TBA4A_HUMAN;sp|A6NHL2|TBAL3_HUMAN;sp|Q9BQE3|TBA1C_HUMAN;sp|P68363|TBA1B_HUMAN
VCENIPIVLCGNK10-AYAEUQGLSMR5	C	20210923_SUMO2_50TAG_INCUBATE_CELL_LYSATE_TWICEHISIP_TRYPSIN_REP2.64903.64903.3.0.dta	15.2098	sp|P62826|RAN_HUMAN
AIVDALPPPCESACTVPTDVDK14-AYAEUQGLSMR5	C	20210923_SUMO2_50TAG_INCUBATE_CELL_LYSATE_TWICEHISIP_TRYPSIN_REP3.64349.64349.4.0.dta	16.1363	sp|Q15181|IPYR_HUMAN
LECVEPNCR8-AYAEUQGLSMR5	C	20210923_SUMO2_50TAG_INCUBATE_CELL_LYSATE_TWICEHISIP_TRYPSIN_REP2.51407.51407.3.1.dta	12.2546	sp|P83881|RL36A_HUMAN;sp|Q969Q0|RL36L_HUMAN
RTELFIAAEGIHTGQFVYCGK19-AYAEUQGLSMR5	C	20210923_SUMO2_50TAG_INCUBATE_CELL_LYSATE_TWICEHISIP_TRYPSIN_REP1.64662.64662.5.0.dta	23.5286	sp|P62917|RL8_HUMAN
FACHSASLTVR3-AYAEUQGLSMR5	C	20210923_SUMO2_50TAG_INCUBATE_CELL_LYSATE_TWICEHISIP_TRYPSIN_REP1.52892.52892.3.0.dta	11.739	sp|Q15233|NONO_HUMAN
SPAAECLSEK6-AYAEUQGLSMR5	C	20210923_SUMO2_50TAG_INCUBATE_CELL_LYSATE_TWICEHISIP_TRYPSIN_REP1.52438.52438.3.0.dta	10.7104	sp|Q12931|TRAP1_HUMAN
LLGHWEEAAHDLALACK16-AYAEUQGLSMR5	C	20210923_SUMO2_50TAG_INCUBATE_CELL_LYSATE_TWICEHISIP_TRYPSIN_REP2.66925.66925.5.0.dta	9.83177	sp|Q8IZP2|ST134_HUMAN;sp|P50502|F10A1_HUMAN
PSQGIYMVYCR10-AYAEUQGLSMR5	C	20210923_SUMO2_50TAG_INCUBATE_CELL_LYSATE_TWICEHISIP_TRYPSIN_REP1.61300.61300.4.1.dta	12.4789	sp|Q8IWS0|PHF6_HUMAN
VIACDGGGGALGHPK4-AYAEUQGLSMR5	C	20210923_SUMO2_50TAG_INCUBATE_CELL_LYSATE_TWICEHISIP_TRYPSIN_REP2.50952.50952.3.0.dta	30.2329	sp|O75380|NDUS6_HUMAN
MCLFAGFQR2-AYAEUQGLSMR5	C	20210923_SUMO2_50TAG_INCUBATE_CELL_LYSATE_TWICEHISIP_TRYPSIN_REP2.65496.65496.3.0.dta	10.9047	sp|Q00839|HNRPU_HUMAN
HEGVFICR7-AYAEUQGLSMR5	C	20210923_SUMO2_50TAG_INCUBATE_CELL_LYSATE_TWICEHISIP_TRYPSIN_REP1.56066.56066.3.0.dta	9.1753	sp|P22087|FBRL_HUMAN
SIQCLTVHK4-AYAEUQGLSMR5	C	20210923_SUMO2_50TAG_INCUBATE_CELL_LYSATE_TWICEHISIP_TRYPSIN_REP1.53149.53149.4.0.dta	10.1422	sp|O75083|WDR1_HUMAN
CTGGEVGATSALAPK1-AYAEUQGLSMR5	C	20210923_SUMO2_50TAG_INCUBATE_CELL_LYSATE_TWICEHISIP_TRYPSIN_REP2.51260.51260.3.0.dta	21.1889	sp|P30050|RL12_HUMAN
LEGDLTGPSVGVEVPDVELECPDAK21-AYAEUQGLSMR5	C	20210923_SUMO2_50TAG_INCUBATE_CELL_LYSATE_TWICEHISIP_TRYPSIN_REP3.69675.69675.3.0.dta	11.6458	sp|Q09666|AHNK_HUMAN;sp|Q09666|AHNK_HUMAN
IGLIQFCLSAPK7-AYAEUQGLSMR5	C	20210923_SUMO2_50TAG_INCUBATE_CELL_LYSATE_TWICEHISIP_TRYPSIN_REP2.71510.71510.3.0.dta	11.427	sp|P50991|TCPD_HUMAN
ASNETLVSCSSSGSDQQR9-AYAEUQGLSMR5	C	20210923_SUMO2_50TAG_INCUBATE_CELL_LYSATE_TWICEHISIP_TRYPSIN_REP2.52321.52321.3.0.dta	17.8396	sp|Q96N06|SPT33_HUMAN
MRPGEATLSC10-AYAEUQGLSMR5	C	20210923_SUMO2_50TAG_INCUBATE_CELL_LYSATE_TWICEHISIP_TRYPSIN_REP3.56614.56614.3.0.dta	13.5928	sp|P57081|WDR4_HUMAN
CNNVLYIR1-AYAEUQGLSMR5	C	20210923_SUMO2_50TAG_INCUBATE_CELL_LYSATE_TWICEHISIP_TRYPSIN_REP1.56127.56127.3.1.dta	13.9547	sp|P62306|RUXF_HUMAN
CLHPLANETFVAK1-AYAEUQGLSMR5	C	20210923_SUMO2_50TAG_INCUBATE_CELL_LYSATE_TWICEHISIP_TRYPSIN_REP2.56278.56278.4.0.dta	14.093	sp|Q13642|FHL1_HUMAN
CSEGVFLLTTTPR1-AYAEUQGLSMR5	C	20210923_SUMO2_50TAG_INCUBATE_CELL_LYSATE_TWICEHISIP_TRYPSIN_REP1.63243.63243.3.0.dta	20.3667	sp|P23246|SFPQ_HUMAN
QVEEQSAAANEEVLFPFCR18-AYAEUQGLSMR5	C	20210923_SUMO2_50TAG_INCUBATE_CELL_LYSATE_TWICEHISIP_TRYPSIN_REP2.70431.70431.3.0.dta	9.38115	sp|Q5SW79|CE170_HUMAN
DLTTAGAVTQCYR11-AYAEUQGLSMR5	C	20210923_SUMO2_50TAG_INCUBATE_CELL_LYSATE_TWICEHISIP_TRYPSIN_REP3.58915.58915.3.0.dta	13.9183	sp|Q02543|RL18A_HUMAN
INPYMSSPCHIEMILTEK9-AYAEUQGLSMR5	C	20210923_SUMO2_50TAG_INCUBATE_CELL_LYSATE_TWICEHISIP_TRYPSIN_REP3.67493.67493.4.0.dta	16.5746	sp|P18621|RL17_HUMAN
RHEVTICNYEASANPADHR7-AYAEUQGLSMR5	C	20210923_SUMO2_50TAG_INCUBATE_CELL_LYSATE_TWICEHISIP_TRYPSIN_REP3.50270.50270.5.0.dta	27.0442	sp|Q9GZP4|PITH1_HUMAN
YPEAAACYGR7-AYAEUQGLSMR5	C	20210923_SUMO2_50TAG_INCUBATE_CELL_LYSATE_TWICEHISIP_TRYPSIN_REP2.52251.52251.3.0.dta	9.48449	sp|Q9UNE7|CHIP_HUMAN
FYAPWCGHCK6-AYAEUQGLSMR5	C	20210923_SUMO2_50TAG_INCUBATE_CELL_LYSATE_TWICEHISIP_TRYPSIN_REP3.58247.58247.3.0.dta	11.657	sp|Q8NBS9|TXND5_HUMAN
VCENIPIVLCGNK2-AYAEUQGLSMR5	C	20210923_SUMO2_50TAG_INCUBATE_CELL_LYSATE_TWICEHISIP_TRYPSIN_REP3.62801.62801.3.0.dta	33.5302	sp|P62826|RAN_HUMAN
CDQCDYACR1-AYAEUQGLSMR5	C	20210923_SUMO2_50TAG_INCUBATE_CELL_LYSATE_TWICEHISIP_TRYPSIN_REP1.41394.41394.3.1.dta	15.8517	sp|P49711|CTCF_HUMAN
LECVEPNCR3-AYAEUQGLSMR5	C	20210923_SUMO2_50TAG_INCUBATE_CELL_LYSATE_TWICEHISIP_TRYPSIN_REP3.52773.52773.3.0.dta	14.9496	sp|P83881|RL36A_HUMAN;sp|Q969Q0|RL36L_HUMAN
CACASHVAK1-AYAEUQGLSMR5	C	20210923_SUMO2_50TAG_INCUBATE_CELL_LYSATE_TWICEHISIP_TRYPSIN_REP3.32399.32399.4.0.dta	20.3731	sp|Q16643|DREB_HUMAN
ITVPFLEQCPIR9-AYAEUQGLSMR5	C	20210923_SUMO2_50TAG_INCUBATE_CELL_LYSATE_TWICEHISIP_TRYPSIN_REP1.71501.71501.3.0.dta	10.4116	sp|P48147|PPCE_HUMAN
ICANHYITPMMELKPNAGSDR2-AYAEUQGLSMR5	C	20210923_SUMO2_50TAG_INCUBATE_CELL_LYSATE_TWICEHISIP_TRYPSIN_REP1.58270.58270.5.1.dta	20.4931	sp|P43487|RANG_HUMAN
CHTIMNCTR1-AYAEUQGLSMR5	C	20210923_SUMO2_50TAG_INCUBATE_CELL_LYSATE_TWICEHISIP_TRYPSIN_REP2.43763.43763.3.1.dta	9.95592	sp|P21912|SDHB_HUMAN
ICDECNYGSYQGR5-AYAEUQGLSMR5	C	20210923_SUMO2_50TAG_INCUBATE_CELL_LYSATE_TWICEHISIP_TRYPSIN_REP1.51696.51696.3.0.dta	25.5749	sp|Q7RTV0|PHF5A_HUMAN
WSSLACNIALDAVK6-AYAEUQGLSMR5	C	20210923_SUMO2_50TAG_INCUBATE_CELL_LYSATE_TWICEHISIP_TRYPSIN_REP2.67460.67460.3.0.dta	20.7117	sp|P49368|TCPG_HUMAN
AVCMLSNTTAIAEAWAR3-AYAEUQGLSMR5	C	20210923_SUMO2_50TAG_INCUBATE_CELL_LYSATE_TWICEHISIP_TRYPSIN_REP2.69560.69560.3.0.dta	27.5457	sp|P0DPH7|TBA3C_HUMAN;sp|Q71U36|TBA1A_HUMAN;sp|P68366|TBA4A_HUMAN;sp|P0DPH8|TBA3D_HUMAN;sp|Q6PEY2|TBA3E_HUMAN;sp|Q9NY65|TBA8_HUMAN;sp|P68363|TBA1B_HUMAN
CGLEHER1-AYAEUQGLSMR5	C	20210923_SUMO2_50TAG_INCUBATE_CELL_LYSATE_TWICEHISIP_TRYPSIN_REP2.42507.42507.4.0.dta	15.4217	sp|Q9Y3X0|CCDC9_HUMAN
TIQFVDWCPTGFK8-AYAEUQGLSMR5	C	20210923_SUMO2_50TAG_INCUBATE_CELL_LYSATE_TWICEHISIP_TRYPSIN_REP1.70439.70439.3.1.dta	11.055	sp|P0DPH7|TBA3C_HUMAN;sp|Q71U36|TBA1A_HUMAN;sp|Q9BQE3|TBA1C_HUMAN;sp|P0DPH8|TBA3D_HUMAN;sp|Q6PEY2|TBA3E_HUMAN;sp|Q9NY65|TBA8_HUMAN
GCTATLGNFAK2-AYAEUQGLSMR5	C	20210923_SUMO2_50TAG_INCUBATE_CELL_LYSATE_TWICEHISIP_TRYPSIN_REP1.56759.56759.3.0.dta	18.6012	sp|P15880|RS2_HUMAN
RELHGQNPVVTPCNK13-AYAEUQGLSMR5	C	20210923_SUMO2_50TAG_INCUBATE_CELL_LYSATE_TWICEHISIP_TRYPSIN_REP2.45925.45925.4.2.dta	14.6176	sp|Q16630|CPSF6_HUMAN
HGINCFINR5-AYAEUQGLSMR5	C	20210923_SUMO2_50TAG_INCUBATE_CELL_LYSATE_TWICEHISIP_TRYPSIN_REP1.56551.56551.3.0.dta	9.27148	sp|P78371|TCPB_HUMAN
AVAILCNHQR6-AYAEUQGLSMR5	C	20210923_SUMO2_50TAG_INCUBATE_CELL_LYSATE_TWICEHISIP_TRYPSIN_REP1.51484.51484.3.1.dta	13.298	sp|P11387|TOP1_HUMAN
VACAEEWQESR3-AYAEUQGLSMR5	C	20210923_SUMO2_50TAG_INCUBATE_CELL_LYSATE_TWICEHISIP_TRYPSIN_REP3.54219.54219.3.0.dta	19.9107	sp|O75663|TIPRL_HUMAN
YWLCAATGPSIK4-AYAEUQGLSMR5	C	20210923_SUMO2_50TAG_INCUBATE_CELL_LYSATE_TWICEHISIP_TRYPSIN_REP1.63476.63476.3.0.dta	10.4415	sp|P63244|RACK1_HUMAN
CVGAELEYDSEHSDWHGFD1-AYAEUQGLSMR5	C	20210923_SUMO2_50TAG_INCUBATE_CELL_LYSATE_TWICEHISIP_TRYPSIN_REP1.61989.61989.4.0.dta	37.0547	sp|Q9GZN8|CT027_HUMAN
MREIVHIQAGQCGNQIGAK12-AYAEUQGLSMR5	C	20210923_SUMO2_50TAG_INCUBATE_CELL_LYSATE_TWICEHISIP_TRYPSIN_REP2.53292.53292.4.2.dta	11.6649	sp|Q13885|TBB2A_HUMAN;sp|P07437|TBB5_HUMAN;sp|Q9BVA1|TBB2B_HUMAN;sp|Q13509|TBB3_HUMAN
HTGCCGDNDPIDVCEIGSK5-AYAEUQGLSMR5	C	20210923_SUMO2_50TAG_INCUBATE_CELL_LYSATE_TWICEHISIP_TRYPSIN_REP2.54536.54536.4.1.dta	26.8509	sp|Q15181|IPYR_HUMAN
GLGLSPDLVVCR11-AYAEUQGLSMR5	C	20210923_SUMO2_50TAG_INCUBATE_CELL_LYSATE_TWICEHISIP_TRYPSIN_REP3.67184.67184.3.0.dta	11.4081	sp|P17812|PYRG1_HUMAN
DLSYCLSGMYDHR5-AYAEUQGLSMR5	C	20210923_SUMO2_50TAG_INCUBATE_CELL_LYSATE_TWICEHISIP_TRYPSIN_REP2.65005.65005.3.0.dta	9.55189	sp|P52597|HNRPF_HUMAN
GSVTVLSGYAADEITHCIRPQDIK17-AYAEUQGLSMR5	C	20210923_SUMO2_50TAG_INCUBATE_CELL_LYSATE_TWICEHISIP_TRYPSIN_REP1.68455.68455.4.0.dta	13.0308	sp|Q6P6C2|ALKB5_HUMAN
ACAAGTPAVIR2-AYAEUQGLSMR5	C	20210923_SUMO2_50TAG_INCUBATE_CELL_LYSATE_TWICEHISIP_TRYPSIN_REP3.52490.52490.3.0.dta	13.3034	sp|P51610|HCFC1_HUMAN
LGDGLFLQCCR10-AYAEUQGLSMR5	C	20210923_SUMO2_50TAG_INCUBATE_CELL_LYSATE_TWICEHISIP_TRYPSIN_REP1.64214.64214.3.0.dta	13.596	sp|P51553|IDH3G_HUMAN
NCSSFLIK2-AYAEUQGLSMR5	C	20210923_SUMO2_50TAG_INCUBATE_CELL_LYSATE_TWICEHISIP_TRYPSIN_REP2.59109.59109.3.0.dta	9.21108	sp|P46779|RL28_HUMAN
AQCETLSPDGLPEEQPQTTK3-AYAEUQGLSMR5	C	20210923_SUMO2_50TAG_INCUBATE_CELL_LYSATE_TWICEHISIP_TRYPSIN_REP3.56747.56747.3.0.dta	10.5257	sp|Q7Z6Z7|HUWE1_HUMAN
DVLIEFYAPWCGHCK11-AYAEUQGLSMR5	C	20210923_SUMO2_50TAG_INCUBATE_CELL_LYSATE_TWICEHISIP_TRYPSIN_REP3.70967.70967.3.0.dta	8.75226	sp|P13667|PDIA4_HUMAN;sp|P30101|PDIA3_HUMAN
CCFLCMVCR1-AYAEUQGLSMR5	C	20210923_SUMO2_50TAG_INCUBATE_CELL_LYSATE_TWICEHISIP_TRYPSIN_REP2.64648.64648.3.1.dta	19.9953	sp|Q16527|CSRP2_HUMAN
DHVFLCEGEEPK6-AYAEUQGLSMR5	C	20210923_SUMO2_50TAG_INCUBATE_CELL_LYSATE_TWICEHISIP_TRYPSIN_REP3.57210.57210.3.0.dta	16.9746	sp|Q9H910|JUPI2_HUMAN
TSFEDGSGECEVFCK10-AYAEUQGLSMR5	C	20210923_SUMO2_50TAG_INCUBATE_CELL_LYSATE_TWICEHISIP_TRYPSIN_REP1.59647.59647.3.0.dta	16.927	sp|O95757|HS74L_HUMAN
SIQFVDWCPTGFK8-AYAEUQGLSMR5	C	20210923_SUMO2_50TAG_INCUBATE_CELL_LYSATE_TWICEHISIP_TRYPSIN_REP2.70344.70344.3.0.dta	11.9612	sp|P68366|TBA4A_HUMAN;sp|P68363|TBA1B_HUMAN
CSCSFR1-AYAEUQGLSMR5	C	20210923_SUMO2_50TAG_INCUBATE_CELL_LYSATE_TWICEHISIP_TRYPSIN_REP2.44932.44932.3.0.dta	9.99213	sp|Q9H3K6|BOLA2_HUMAN
AAVEEGIVLGGGCALLR13-AYAEUQGLSMR5	C	20210923_SUMO2_50TAG_INCUBATE_CELL_LYSATE_TWICEHISIP_TRYPSIN_REP2.68063.68063.3.0.dta	21.3735	sp|P10809|CH60_HUMAN
MTVDESGQLISCSMDDTVR12-AYAEUQGLSMR5	C	20210923_SUMO2_50TAG_INCUBATE_CELL_LYSATE_TWICEHISIP_TRYPSIN_REP2.64517.64517.3.0.dta	17.2514	sp|O75083|WDR1_HUMAN
DLNYCFSGMSDHR5-AYAEUQGLSMR5	C	20210923_SUMO2_50TAG_INCUBATE_CELL_LYSATE_TWICEHISIP_TRYPSIN_REP1.61053.61053.3.0.dta	21.6796	sp|P31943|HNRH1_HUMAN;sp|P55795|HNRH2_HUMAN
SYCAEIAHNVSSK3-AYAEUQGLSMR5	C	20210923_SUMO2_50TAG_INCUBATE_CELL_LYSATE_TWICEHISIP_TRYPSIN_REP1.52945.52945.4.0.dta	15.9092	sp|P62910|RL32_HUMAN
KAQLNIGNVLPVGTMPEGTIVCCLEEKPGDR23-AYAEUQGLSMR5	C	20210923_SUMO2_50TAG_INCUBATE_CELL_LYSATE_TWICEHISIP_TRYPSIN_REP2.70704.70704.5.0.dta	20.3552	sp|P62917|RL8_HUMAN
VCLCQGSAGSGAIGPVEAAIR4-AYAEUQGLSMR5	C	20210923_SUMO2_50TAG_INCUBATE_CELL_LYSATE_TWICEHISIP_TRYPSIN_REP2.61267.61267.4.1.dta	20.3941	sp|Q9Y3E2|BOLA1_HUMAN
NDPPMEAAGFTAQVIILNHPGQISAGYAPVLDCHTAHIACK40-AYAEUQGLSMR5	C	20210923_SUMO2_50TAG_INCUBATE_CELL_LYSATE_TWICEHISIP_TRYPSIN_REP1.71014.71014.6.0.dta	13.212	sp|P68104|EF1A1_HUMAN
LVNACLAEELPHIHAFEQK5-AYAEUQGLSMR5	C	20210923_SUMO2_50TAG_INCUBATE_CELL_LYSATE_TWICEHISIP_TRYPSIN_REP3.65325.65325.4.0.dta	20.9524	sp|Q9H3K6|BOLA2_HUMAN
LIDFLECGK7-AYAEUQGLSMR5	C	20210923_SUMO2_50TAG_INCUBATE_CELL_LYSATE_TWICEHISIP_TRYPSIN_REP1.66562.66562.3.0.dta	12.3305	sp|P17844|DDX5_HUMAN
IICQGFTGK3-AYAEUQGLSMR5	C	20210923_SUMO2_50TAG_INCUBATE_CELL_LYSATE_TWICEHISIP_TRYPSIN_REP3.57667.57667.3.0.dta	12.6774	sp|P53597|SUCA_HUMAN
TYAICGAIR5-AYAEUQGLSMR5	C	20210923_SUMO2_50TAG_INCUBATE_CELL_LYSATE_TWICEHISIP_TRYPSIN_REP2.59579.59579.3.0.dta	9.418	sp|P63220|RS21_HUMAN
CCLTYCFNKPEDK1-AYAEUQGLSMR5	C	20210923_SUMO2_50TAG_INCUBATE_CELL_LYSATE_TWICEHISIP_TRYPSIN_REP3.55858.55858.4.0.dta	23.3095	sp|P62979|RS27A_HUMAN
NMSVHLSPCFR9-AYAEUQGLSMR5	C	20210923_SUMO2_50TAG_INCUBATE_CELL_LYSATE_TWICEHISIP_TRYPSIN_REP2.59858.59858.3.0.dta	10.4908	sp|P62280|RS11_HUMAN
CGHTNNLRPK1-AYAEUQGLSMR5	C	20210923_SUMO2_50TAG_INCUBATE_CELL_LYSATE_TWICEHISIP_TRYPSIN_REP3.31544.31544.5.0.dta	18.2982	sp|P62987|RL40_HUMAN
TGVHHYSGNNIELGTACGK17-AYAEUQGLSMR5	C	20210923_SUMO2_50TAG_INCUBATE_CELL_LYSATE_TWICEHISIP_TRYPSIN_REP3.50288.50288.4.2.dta	19.5226	sp|P62888|RL30_HUMAN
VELPTCMYR6-AYAEUQGLSMR5	C	20210923_SUMO2_50TAG_INCUBATE_CELL_LYSATE_TWICEHISIP_TRYPSIN_REP1.61491.61491.3.0.dta	10.946	sp|Q13155|AIMP2_HUMAN
VCCALLISESQK3-AYAEUQGLSMR5	C	20210923_SUMO2_50TAG_INCUBATE_CELL_LYSATE_TWICEHISIP_TRYPSIN_REP1.61599.61599.3.0.dta	23.7165	sp|Q9UL40|ZN346_HUMAN
AYHEQLSVAEITNACFEPANQMVK15-AYAEUQGLSMR5	C	20210923_SUMO2_50TAG_INCUBATE_CELL_LYSATE_TWICEHISIP_TRYPSIN_REP1.67835.67835.4.0.dta	43.2265	sp|P0DPH7|TBA3C_HUMAN;sp|Q71U36|TBA1A_HUMAN;sp|P68366|TBA4A_HUMAN;sp|P0DPH8|TBA3D_HUMAN;sp|Q6PEY2|TBA3E_HUMAN;sp|P68363|TBA1B_HUMAN
VWNLANCK7-AYAEUQGLSMR5	C	20210923_SUMO2_50TAG_INCUBATE_CELL_LYSATE_TWICEHISIP_TRYPSIN_REP2.59220.59220.3.0.dta	13.748	sp|P63244|RACK1_HUMAN
NCLTNFHGMDLTR2-AYAEUQGLSMR5	C	20210923_SUMO2_50TAG_INCUBATE_CELL_LYSATE_TWICEHISIP_TRYPSIN_REP3.61703.61703.3.0.dta	23.4006	sp|P61247|RS3A_HUMAN
CALGWDHQEK1-AYAEUQGLSMR5	C	20210923_SUMO2_50TAG_INCUBATE_CELL_LYSATE_TWICEHISIP_TRYPSIN_REP3.53428.53428.3.0.dta	20.9069	sp|Q14247|SRC8_HUMAN
FCACPEEAAHALELR2-AYAEUQGLSMR5	C	20210923_SUMO2_50TAG_INCUBATE_CELL_LYSATE_TWICEHISIP_TRYPSIN_REP2.60785.60785.4.0.dta	18.8932	sp|Q9NP81|SYSM_HUMAN
LVVPATQCGSLIGK8-AYAEUQGLSMR5	C	20210923_SUMO2_50TAG_INCUBATE_CELL_LYSATE_TWICEHISIP_TRYPSIN_REP2.62626.62626.3.0.dta	11.6342	sp|Q15365|PCBP1_HUMAN
MYITCAEYTHFYGGK5-AYAEUQGLSMR5	C	20210923_SUMO2_50TAG_INCUBATE_CELL_LYSATE_TWICEHISIP_TRYPSIN_REP2.61548.61548.4.2.dta	24.9172	sp|Q13356|PPIL2_HUMAN
AGKPVICATQMLESMIK7-AYAEUQGLSMR5	C	20210923_SUMO2_50TAG_INCUBATE_CELL_LYSATE_TWICEHISIP_TRYPSIN_REP1.71410.71410.4.0.dta	26.2235	sp|P14618|KPYM_HUMAN
NQSFCPTVNLDK5-AYAEUQGLSMR5	C	20210923_SUMO2_50TAG_INCUBATE_CELL_LYSATE_TWICEHISIP_TRYPSIN_REP1.59445.59445.3.1.dta	17.7863	sp|P46776|RL27A_HUMAN
FPCSISPFSIESTR3-AYAEUQGLSMR5	C	20210923_SUMO2_50TAG_INCUBATE_CELL_LYSATE_TWICEHISIP_TRYPSIN_REP1.68250.68250.3.0.dta	14.4883	sp|Q9Y4X4|KLF12_HUMAN
VCTLAIIDPGDSDIIR2-AYAEUQGLSMR5	C	20210923_SUMO2_50TAG_INCUBATE_CELL_LYSATE_TWICEHISIP_TRYPSIN_REP2.69159.69159.3.0.dta	17.546	sp|P62888|RL30_HUMAN
CEQSTSATLGVR1-AYAEUQGLSMR5	C	20210923_SUMO2_50TAG_INCUBATE_CELL_LYSATE_TWICEHISIP_TRYPSIN_REP2.47411.47411.3.0.dta	19.2455	sp|Q92551|IP6K1_HUMAN
TVYHAEEVQCDGR10-AYAEUQGLSMR5	C	20210923_SUMO2_50TAG_INCUBATE_CELL_LYSATE_TWICEHISIP_TRYPSIN_REP2.47725.47725.3.0.dta	9.31648	sp|Q16527|CSRP2_HUMAN
KYEDICPSTHNMDVPNIK6-AYAEUQGLSMR5	C	20210923_SUMO2_50TAG_INCUBATE_CELL_LYSATE_TWICEHISIP_TRYPSIN_REP2.57115.57115.4.0.dta	16.9324	sp|P63241|IF5A1_HUMAN;sp|Q6IS14|IF5AL_HUMAN;sp|Q9GZV4|IF5A2_HUMAN
TELFIAAEGIHTGQFVYCGK18-AYAEUQGLSMR5	C	20210923_SUMO2_50TAG_INCUBATE_CELL_LYSATE_TWICEHISIP_TRYPSIN_REP2.66611.66611.4.0.dta	15.4982	sp|P62917|RL8_HUMAN
CLEDEHLLQAISK1-AYAEUQGLSMR5	C	20210923_SUMO2_50TAG_INCUBATE_CELL_LYSATE_TWICEHISIP_TRYPSIN_REP2.60936.60936.4.0.dta	27.6087	sp|Q9Y217|MTMR6_HUMAN
KCPFTGNVSIR2-AYAEUQGLSMR5	C	20210923_SUMO2_50TAG_INCUBATE_CELL_LYSATE_TWICEHISIP_TRYPSIN_REP1.55692.55692.3.0.dta	10.3869	sp|P62280|RS11_HUMAN
GLCAIAQAESLR3-AYAEUQGLSMR5	C	20210923_SUMO2_50TAG_INCUBATE_CELL_LYSATE_TWICEHISIP_TRYPSIN_REP2.61303.61303.3.0.dta	18.4893	sp|P23396|RS3_HUMAN
SGDAAIVDMVPGKPMCVESFSDYPPLGR16-AYAEUQGLSMR5	C	20210923_SUMO2_50TAG_INCUBATE_CELL_LYSATE_TWICEHISIP_TRYPSIN_REP2.70767.70767.4.0.dta	26.4398	sp|Q5VTE0|EF1A3_HUMAN;sp|P68104|EF1A1_HUMAN
IAVYSCPFDGMITETK6-AYAEUQGLSMR5	C	20210923_SUMO2_50TAG_INCUBATE_CELL_LYSATE_TWICEHISIP_TRYPSIN_REP3.67980.67980.3.0.dta	27.031	sp|P50990|TCPQ_HUMAN
NHACEMCGK7-AYAEUQGLSMR5	C	20210923_SUMO2_50TAG_INCUBATE_CELL_LYSATE_TWICEHISIP_TRYPSIN_REP1.41117.41117.3.0.dta	10.8475	sp|Q14119|VEZF1_HUMAN;sp|P56270|MAZ_HUMAN
TVEICPFSFDSR5-AYAEUQGLSMR5	C	20210923_SUMO2_50TAG_INCUBATE_CELL_LYSATE_TWICEHISIP_TRYPSIN_REP1.67252.67252.3.0.dta	17.3534	sp|Q9ULW0|TPX2_HUMAN
THLEPAPYICCECGK11-AYAEUQGLSMR5	C	20210923_SUMO2_50TAG_INCUBATE_CELL_LYSATE_TWICEHISIP_TRYPSIN_REP2.56761.56761.3.1.dta	10.9069	sp|Q5VV52|ZN691_HUMAN
EILGTAQSVGCNVDGR11-AYAEUQGLSMR5	C	20210923_SUMO2_50TAG_INCUBATE_CELL_LYSATE_TWICEHISIP_TRYPSIN_REP2.58840.58840.3.1.dta	15.0341	sp|P30050|RL12_HUMAN
EMNPALGIDCLHK10-AYAEUQGLSMR5	C	20210923_SUMO2_50TAG_INCUBATE_CELL_LYSATE_TWICEHISIP_TRYPSIN_REP3.61758.61758.3.0.dta	9.3755	sp|P48643|TCPE_HUMAN
CAMTALSSK1-AYAEUQGLSMR5	C	20210923_SUMO2_50TAG_INCUBATE_CELL_LYSATE_TWICEHISIP_TRYPSIN_REP2.52767.52767.3.0.dta	13.6027	sp|Q99832|TCPH_HUMAN
STLTDSLVCK9-AYAEUQGLSMR5	C	20210923_SUMO2_50TAG_INCUBATE_CELL_LYSATE_TWICEHISIP_TRYPSIN_REP3.59948.59948.3.0.dta	10.4911	sp|P13639|EF2_HUMAN
ELEVLLMCNK8-AYAEUQGLSMR5	C	20210923_SUMO2_50TAG_INCUBATE_CELL_LYSATE_TWICEHISIP_TRYPSIN_REP2.66696.66696.3.0.dta	16.5783	sp|P62910|RL32_HUMAN
DTGTVHLNELGNTQNFMLLCPR20-AYAEUQGLSMR5	C	20210923_SUMO2_50TAG_INCUBATE_CELL_LYSATE_TWICEHISIP_TRYPSIN_REP1.70558.70558.4.0.dta	29.6278	sp|Q2NL82|TSR1_HUMAN
CTWQLGR1-AYAEUQGLSMR5	C	20210923_SUMO2_50TAG_INCUBATE_CELL_LYSATE_TWICEHISIP_TRYPSIN_REP2.57407.57407.3.0.dta	11.1762	sp|P35520|CBS_HUMAN;sp|P0DN79|CBSL_HUMAN
CPFTGNVSIR1-AYAEUQGLSMR5	C	20210923_SUMO2_50TAG_INCUBATE_CELL_LYSATE_TWICEHISIP_TRYPSIN_REP1.58548.58548.3.0.dta	18.8616	sp|P62280|RS11_HUMAN
SIHDALCVIR7-AYAEUQGLSMR5	C	20210923_SUMO2_50TAG_INCUBATE_CELL_LYSATE_TWICEHISIP_TRYPSIN_REP2.58446.58446.4.0.dta	9.91656	sp|P50991|TCPD_HUMAN
IDDIYGDQHLVCTCPPMEVYESPFSEQK14-AYAEUQGLSMR5	C	20210923_SUMO2_50TAG_INCUBATE_CELL_LYSATE_TWICEHISIP_TRYPSIN_REP3.68649.68649.4.0.dta	32.3872	sp|P23378|GCSP_HUMAN
KRTELFIAAEGIHTGQFVYCGK20-AYAEUQGLSMR5	C	20210923_SUMO2_50TAG_INCUBATE_CELL_LYSATE_TWICEHISIP_TRYPSIN_REP1.61755.61755.4.2.dta	34.8259	sp|P62917|RL8_HUMAN
TNHIGHTGYLNTVTVSPDGSLCASGGK22-AYAEUQGLSMR5	C	20210923_SUMO2_50TAG_INCUBATE_CELL_LYSATE_TWICEHISIP_TRYPSIN_REP1.57163.57163.4.3.dta	12.835	sp|P63244|RACK1_HUMAN
VPCHVCGK6-AYAEUQGLSMR5	C	20210923_SUMO2_50TAG_INCUBATE_CELL_LYSATE_TWICEHISIP_TRYPSIN_REP1.43160.43160.3.0.dta	11.4511	sp|P56270|MAZ_HUMAN
DLEQQDCEIAQEIQEK7-AYAEUQGLSMR5	C	20210923_SUMO2_50TAG_INCUBATE_CELL_LYSATE_TWICEHISIP_TRYPSIN_REP3.62113.62113.3.0.dta	33.4729	sp|Q8IVM0|CCD50_HUMAN
GNLYSFGCPEYGQLGHNSDGK8-AYAEUQGLSMR5	C	20210923_SUMO2_50TAG_INCUBATE_CELL_LYSATE_TWICEHISIP_TRYPSIN_REP2.60530.60530.4.2.dta	20.8291	sp|Q9P258|RCC2_HUMAN
ASLNGADIYSGCCTLK13-AYAEUQGLSMR5	C	20210923_SUMO2_50TAG_INCUBATE_CELL_LYSATE_TWICEHISIP_TRYPSIN_REP1.59720.59720.3.0.dta	16.4735	sp|P14866|HNRPL_HUMAN
TICSHVQNMIK3-AYAEUQGLSMR5	C	20210923_SUMO2_50TAG_INCUBATE_CELL_LYSATE_TWICEHISIP_TRYPSIN_REP2.56309.56309.4.0.dta	18.2477	sp|P32969|RL9_HUMAN
RNQSFCPTVNLDK6-AYAEUQGLSMR5	C	20210923_SUMO2_50TAG_INCUBATE_CELL_LYSATE_TWICEHISIP_TRYPSIN_REP3.56680.56680.4.0.dta	22.9137	sp|P46776|RL27A_HUMAN
STAALSGEAASCSPIIMPYK12-AYAEUQGLSMR5	C	20210923_SUMO2_50TAG_INCUBATE_CELL_LYSATE_TWICEHISIP_TRYPSIN_REP1.64944.64944.3.0.dta	19.6159	sp|Q14244|MAP7_HUMAN
SFAFLHCK7-AYAEUQGLSMR5	C	20210923_SUMO2_50TAG_INCUBATE_CELL_LYSATE_TWICEHISIP_TRYPSIN_REP3.59854.59854.3.0.dta	13.6224	sp|O00267|SPT5H_HUMAN
GISCMNTTLSESPFK4-AYAEUQGLSMR5	C	20210923_SUMO2_50TAG_INCUBATE_CELL_LYSATE_TWICEHISIP_TRYPSIN_REP2.64299.64299.3.0.dta	26.0027	sp|Q15181|IPYR_HUMAN
VISTACSLEDK6-AYAEUQGLSMR5	C	20210923_SUMO2_50TAG_INCUBATE_CELL_LYSATE_TWICEHISIP_TRYPSIN_REP1.55355.55355.3.1.dta	13.069	sp|O95825|QORL1_HUMAN
LGDGLFLQCCR9-AYAEUQGLSMR5	C	20210923_SUMO2_50TAG_INCUBATE_CELL_LYSATE_TWICEHISIP_TRYPSIN_REP1.64296.64296.3.0.dta	14.4512	sp|P51553|IDH3G_HUMAN
SYESSEDCSEAAGSPAR8-AYAEUQGLSMR5	C	20210923_SUMO2_50TAG_INCUBATE_CELL_LYSATE_TWICEHISIP_TRYPSIN_REP3.46979.46979.3.0.dta	15.5119	sp|Q6P6C2|ALKB5_HUMAN
CMLFSSALVSSHSDNESLGGFSIEDVQK1-AYAEUQGLSMR5	C	20210923_SUMO2_50TAG_INCUBATE_CELL_LYSATE_TWICEHISIP_TRYPSIN_REP1.70782.70782.4.0.dta	36.2934	sp|Q8IWS0|PHF6_HUMAN
LWNTLGVCK8-AYAEUQGLSMR5	C	20210923_SUMO2_50TAG_INCUBATE_CELL_LYSATE_TWICEHISIP_TRYPSIN_REP1.62715.62715.3.0.dta	9.22889	sp|P63244|RACK1_HUMAN
EIVHIQAGQCGNQIGAK10-AYAEUQGLSMR5	C	20210923_SUMO2_50TAG_INCUBATE_CELL_LYSATE_TWICEHISIP_TRYPSIN_REP1.53970.53970.4.0.dta	17.865	sp|Q13885|TBB2A_HUMAN;sp|P07437|TBB5_HUMAN;sp|Q9BVA1|TBB2B_HUMAN;sp|Q13509|TBB3_HUMAN
FTAVEDQYYCVDCYK13-AYAEUQGLSMR5	C	20210923_SUMO2_50TAG_INCUBATE_CELL_LYSATE_TWICEHISIP_TRYPSIN_REP2.60582.60582.3.0.dta	21.5895	sp|Q13642|FHL1_HUMAN
DCEVVMMIGLPGAGK1-AYAEUQGLSMR5	D	20210923_SUMO2_50TAG_INCUBATE_CELL_LYSATE_TWICEHISIP_TRYPSIN_REP2.72069.72069.3.0.dta	14.2423	sp|Q00839|HNRPU_HUMAN
HTGCCGDNDPIDVCEIGSK7-AYAEUQGLSMR5	D	20210923_SUMO2_50TAG_INCUBATE_CELL_LYSATE_TWICEHISIP_TRYPSIN_REP3.54827.54827.4.0.dta	23.2733	sp|Q15181|IPYR_HUMAN
VDCDQHSDIAQR2-AYAEUQGLSMR5	D	20210923_SUMO2_50TAG_INCUBATE_CELL_LYSATE_TWICEHISIP_TRYPSIN_REP3.43655.43655.3.0.dta	16.4934	sp|Q9BS26|ERP44_HUMAN
SGDAAIVDMVPGK8-AYAEUQGLSMR5	D	20210923_SUMO2_50TAG_INCUBATE_CELL_LYSATE_TWICEHISIP_TRYPSIN_REP2.46735.46735.3.0.dta	9.46774	sp|Q5VTE0|EF1A3_HUMAN;sp|P68104|EF1A1_HUMAN
SGDAAIVDMVPGKPMCVESFSDYPPLGR8-AYAEUQGLSMR5	D	20210923_SUMO2_50TAG_INCUBATE_CELL_LYSATE_TWICEHISIP_TRYPSIN_REP3.70727.70727.5.0.dta	16.9687	sp|Q5VTE0|EF1A3_HUMAN;sp|P68104|EF1A1_HUMAN
MVEAAPPGPGPLR3-LMKAYAEUQGLSMR8	E	20210923_SUMO2_50TAG_INCUBATE_CELL_LYSATE_TWICEHISIP_TRYPSIN_REP2.54096.54096.4.0.dta	9.47294	sp|Q9P1Y5|CAMP3_HUMAN
ECEGIVPVPLAEK1-AYAEUQGLSMR5	E	20210923_SUMO2_50TAG_INCUBATE_CELL_LYSATE_TWICEHISIP_TRYPSIN_REP2.64435.64435.3.0.dta	12.28	sp|P82932|RT06_HUMAN
VACAEEWQESR5-AYAEUQGLSMR5	E	20210923_SUMO2_50TAG_INCUBATE_CELL_LYSATE_TWICEHISIP_TRYPSIN_REP1.54820.54820.3.0.dta	9.48906	sp|O75663|TIPRL_HUMAN
KGDECELLGHSK4-AYAEUQGLSMR5	E	20210923_SUMO2_50TAG_INCUBATE_CELL_LYSATE_TWICEHISIP_TRYPSIN_REP1.49907.49907.4.0.dta	13.3377	sp|P49411|EFTU_HUMAN
AIVDALPPPCESACTVPTDVDK11-AYAEUQGLSMR5	E	20210923_SUMO2_50TAG_INCUBATE_CELL_LYSATE_TWICEHISIP_TRYPSIN_REP3.58828.58828.4.1.dta	10.9846	sp|Q15181|IPYR_HUMAN
ECGQLLISENQK1-AYAEUQGLSMR5	E	20210923_SUMO2_50TAG_INCUBATE_CELL_LYSATE_TWICEHISIP_TRYPSIN_REP2.57484.57484.3.0.dta	19.2943	sp|Q8IWS0|PHF6_HUMAN
VHQVTPQTHFIS9-AYAEUQGLSMR5	H	20210923_SUMO2_50TAG_INCUBATE_CELL_LYSATE_TWICEHISIP_TRYPSIN_REP2.49953.49953.3.0.dta	10.349	sp|Q9GZP4|PITH1_HUMAN
KCPFTGNVSIR1-AYAEUQGLSMR5	K	20210923_SUMO2_50TAG_INCUBATE_CELL_LYSATE_TWICEHISIP_TRYPSIN_REP2.55921.55921.4.0.dta	10.2451	sp|P62280|RS11_HUMAN
KLNCQVIGASVDSHFCHLAWVNTPK10-AYAEUQGLSMR5	S	20210923_SUMO2_50TAG_INCUBATE_CELL_LYSATE_TWICEHISIP_TRYPSIN_REP1.63737.63737.5.0.dta	10.8436	sp|Q06830|PRDX1_HUMAN
AIVDALPPPCESACTVPTDVDK12-AYAEUQGLSMR5	S	20210923_SUMO2_50TAG_INCUBATE_CELL_LYSATE_TWICEHISIP_TRYPSIN_REP2.65301.65301.4.0.dta	10.5595	sp|Q15181|IPYR_HUMAN
LNCQVIGASVDSHFCHLAWVNTPK9-AYAEUQGLSMR5	S	20210923_SUMO2_50TAG_INCUBATE_CELL_LYSATE_TWICEHISIP_TRYPSIN_REP1.65744.65744.5.1.dta	14.4556	sp|Q06830|PRDX1_HUMAN
STAALSGEAASCSPIIMPYK11-AYAEUQGLSMR5	S	20210923_SUMO2_50TAG_INCUBATE_CELL_LYSATE_TWICEHISIP_TRYPSIN_REP3.65424.65424.3.0.dta	10.432	sp|Q14244|MAP7_HUMAN
SCMAATLR1-AYAEUQGLSMR5	S	20210923_SUMO2_50TAG_INCUBATE_CELL_LYSATE_TWICEHISIP_TRYPSIN_REP1.53595.53595.3.2.dta	12.1027	sp|Q9UBU9|NXF1_HUMAN
LMCSLCHCPGATIGCDVK4-AYAEUQGLSMR5	S	20210923_SUMO2_50TAG_INCUBATE_CELL_LYSATE_TWICEHISIP_TRYPSIN_REP2.57239.57239.4.2.dta	12.7301	sp|Q8IWS0|PHF6_HUMAN
DCWSTCTLSHDIHTPVNMQVLK4-AYAEUQGLSMR5	S	20210923_SUMO2_50TAG_INCUBATE_CELL_LYSATE_TWICEHISIP_TRYPSIN_REP3.65410.65410.4.0.dta	10.4816	sp|Q96H79|ZCCHL_HUMAN
YTVQDESHSEWVSCVR13-AYAEUQGLSMR5	S	20210923_SUMO2_50TAG_INCUBATE_CELL_LYSATE_TWICEHISIP_TRYPSIN_REP2.58731.58731.4.1.dta	9.33683	sp|P63244|RACK1_HUMAN
SCGPASQSTLGLK1-AYAEUQGLSMR5	S	20210923_SUMO2_50TAG_INCUBATE_CELL_LYSATE_TWICEHISIP_TRYPSIN_REP2.53684.53684.3.0.dta	23.1391	sp|Q9BXS6|NUSAP_HUMAN
PSETPQAEVGPTGCPHR12-AYAEUQGLSMR5	T	20210923_SUMO2_50TAG_INCUBATE_CELL_LYSATE_TWICEHISIP_TRYPSIN_REP3.47667.47667.5.0.dta	9.28118	sp|P35520|CBS_HUMAN;sp|P0DN79|CBSL_HUMAN
VPTANVSVVDLTCR12-AYAEUQGLSMR5	T	20210923_SUMO2_50TAG_INCUBATE_CELL_LYSATE_TWICEHISIP_TRYPSIN_REP2.63392.63392.3.0.dta	12.0625	sp|P04406|G3P_HUMAN
PNTQPPPAPAPHATLPR3-LMKAYAEUQGLSMRQIR8	T	20210923_SUMO2_50TAG_INCUBATE_CELL_LYSATE_TWICEHISIP_TRYPSIN_REP2.63265.63265.5.1.dta	28.3224	sp|P49327|FAS_HUMAN
SPLALLAQTCSQIGKPDPPPSSK9-AYAEUQGLSMR5	T	20210923_SUMO2_50TAG_INCUBATE_CELL_LYSATE_TWICEHISIP_TRYPSIN_REP2.69628.69628.4.2.dta	14.5723	sp|Q9H7S9|ZN703_HUMAN
AQLNIGNVLPVGTMPEGTIVCCLEEKPGDR13-AYAEUQGLSMR5	T	20210923_SUMO2_50TAG_INCUBATE_CELL_LYSATE_TWICEHISIP_TRYPSIN_REP1.71372.71372.5.0.dta	9.72251	sp|P62917|RL8_HUMAN
PGHLQEGFGCVVTNR13-AYAEUQGLSMR5	T	20210923_SUMO2_50TAG_INCUBATE_CELL_LYSATE_TWICEHISIP_TRYPSIN_REP3.58349.58349.3.1.dta	8.81562	sp|Q8NC51|PAIRB_HUMAN
TFQCELCSYTCPR10-AYAEUQGLSMR5	T	20210923_SUMO2_50TAG_INCUBATE_CELL_LYSATE_TWICEHISIP_TRYPSIN_REP2.59627.59627.3.0.dta	12.9403	sp|P49711|CTCF_HUMAN
TCPLLLR1-AYAEUQGLSMR5	T	20210923_SUMO2_50TAG_INCUBATE_CELL_LYSATE_TWICEHISIP_TRYPSIN_REP2.61605.61605.3.1.dta	11.3059	sp|O00422|SAP18_HUMAN
TGCNVLLIQK1-AYAEUQGLSMR5	T	20210923_SUMO2_50TAG_INCUBATE_CELL_LYSATE_TWICEHISIP_TRYPSIN_REP2.60513.60513.3.1.dta	13.5582	sp|P50991|TCPD_HUMAN
TCTFILR1-AYAEUQGLSMR5	T	20210923_SUMO2_50TAG_INCUBATE_CELL_LYSATE_TWICEHISIP_TRYPSIN_REP2.60929.60929.3.0.dta	9.43829	sp|Q99832|TCPH_HUMAN
IDDIYGDQHLVCTCPPMEVYESPFSEQK13-AYAEUQGLSMR5	T	20210923_SUMO2_50TAG_INCUBATE_CELL_LYSATE_TWICEHISIP_TRYPSIN_REP2.67950.67950.4.0.dta	11.3337	sp|P23378|GCSP_HUMAN
DLNYCFSGMSDHR4-AYAEUQGLSMR5	Y	20210923_SUMO2_50TAG_INCUBATE_CELL_LYSATE_TWICEHISIP_TRYPSIN_REP2.61041.61041.4.1.dta	17.3467	sp|P31943|HNRH1_HUMAN;sp|P55795|HNRH2_HUMAN
INPYMSSPCHIEMILTEK4-AYAEUQGLSMR5	Y	20210923_SUMO2_50TAG_INCUBATE_CELL_LYSATE_TWICEHISIP_TRYPSIN_REP1.60983.60983.4.0.dta	13.5372	sp|P18621|RL17_HUMAN
YCDAVFHER1-AYAEUQGLSMR5	Y	20210923_SUMO2_50TAG_INCUBATE_CELL_LYSATE_TWICEHISIP_TRYPSIN_REP2.53816.53816.4.1.dta	17.2849	sp|P49711|CTCF_HUMAN
PSQGIYMVYCR9-AYAEUQGLSMR5	Y	20210923_SUMO2_50TAG_INCUBATE_CELL_LYSATE_TWICEHISIP_TRYPSIN_REP1.61265.61265.3.0.dta	14.2167	sp|Q8IWS0|PHF6_HUMAN
IAVYSCPFDGMITETK4-AYAEUQGLSMR5	Y	20210923_SUMO2_50TAG_INCUBATE_CELL_LYSATE_TWICEHISIP_TRYPSIN_REP3.62154.62154.4.2.dta	14.9593	sp|P50990|TCPQ_HUMAN

## Sheet: Sheet2
C	143
D	5
E	6
H	1
K	1
S	9
T	11
Y	5
