# Supplementary material for: Uncover New Reactivity of Genetically Encoded Alkyl Bromide Non-Canonical Amino Acids
Source: Front Chem. 2022 Feb 18;10:815991. doi: 10.3389/fchem.2022.815991 (PMC8894327; doi:10.3389/fchem.2022.815991)
Supplement: Supplementary file 3 [file Table1.XLSX]

## Sheet: Sheet1
Cross-linked peptides	Cross-linked amino acid	Scan	Score	Cross-linked proteins
DLNYCFSGMSDHR5-AYAUR4	C	20210923_SUMO2_49TAG_INCUBATE_CELL_LYSATE_TWICEHISIP_TRYPSIN_REP2.50385.50385.3.0.dta	22.6774	sp|P55795|HNRH2_HUMAN;sp|P31943|HNRH1_HUMAN
PSETPQAEVGPTGCPHR14-AYAUR4	C	20210923_SUMO2_49TAG_INCUBATE_CELL_LYSATE_TWICEHISIP_TRYPSIN_REP1.29780.29780.4.0.dta	31.6376	sp|P0DN79|CBSL_HUMAN;sp|P35520|CBS_HUMAN
CDSADLR1-AYAUR4	C	20210923_SUMO2_49TAG_INCUBATE_CELL_LYSATE_TWICEHISIP_TRYPSIN_REP2.24207.24207.3.0.dta	13.7013	sp|Q9NYF8|BCLF1_HUMAN
QMCICADFEK5-AYAUR4	C	20210923_SUMO2_49TAG_INCUBATE_CELL_LYSATE_TWICEHISIP_TRYPSIN_REP2.50902.50902.3.0.dta	13.4779	sp|P14868|SYDC_HUMAN
ICDQWDALGSLTHSR2-AYAUR4	C	20210923_SUMO2_49TAG_INCUBATE_CELL_LYSATE_TWICEHISIP_TRYPSIN_REP1.56242.56242.3.0.dta	36.9154	sp|O43707|ACTN4_HUMAN
FDTGNLCMVTGGANLGR7-AYAUR4	C	20210923_SUMO2_49TAG_INCUBATE_CELL_LYSATE_TWICEHISIP_TRYPSIN_REP3.57238.57238.3.0.dta	21.1092	sp|P62701|RS4X_HUMAN
CSACNVWR1-AYAUR4	C	20210923_SUMO2_49TAG_INCUBATE_CELL_LYSATE_TWICEHISIP_TRYPSIN_REP2.35111.35111.3.1.dta	14.4986	sp|O75534|CSDE1_HUMAN
LWNTLGVCK8-AYAUR4	C	20210923_SUMO2_49TAG_INCUBATE_CELL_LYSATE_TWICEHISIP_TRYPSIN_REP3.53084.53084.3.0.dta	12.9114	sp|P63244|RACK1_HUMAN
EACTCPYCK5-AYAUR4	C	20210923_SUMO2_49TAG_INCUBATE_CELL_LYSATE_TWICEHISIP_TRYPSIN_REP3.27985.27985.3.0.dta	12.6083	sp|P08047|SP1_HUMAN
CNSLPAK1-AYAUR4	C	20210923_SUMO2_49TAG_INCUBATE_CELL_LYSATE_TWICEHISIP_TRYPSIN_REP3.20211.20211.3.1.dta	12.7598	sp|Q9UBQ0|VPS29_HUMAN
QCGQVAAAAAAQPPASHGPER2-AYAUR4	C	20210923_SUMO2_49TAG_INCUBATE_CELL_LYSATE_TWICEHISIP_TRYPSIN_REP2.30170.30170.4.0.dta	11.8063	sp|O95817|BAG3_HUMAN
AVCMLSNTTAVAEAWAR3-AYAUR4	C	20210923_SUMO2_49TAG_INCUBATE_CELL_LYSATE_TWICEHISIP_TRYPSIN_REP3.60531.60531.3.0.dta	27.0275	sp|Q9BQE3|TBA1C_HUMAN
VDDHDSEEICLDHLCK15-AYAUR4	C	20210923_SUMO2_49TAG_INCUBATE_CELL_LYSATE_TWICEHISIP_TRYPSIN_REP1.49467.49467.4.1.dta	14.3667	sp|Q7Z2W4|ZCCHV_HUMAN
AITIAGVPQSVTECVK14-AYAUR4	C	20210923_SUMO2_49TAG_INCUBATE_CELL_LYSATE_TWICEHISIP_TRYPSIN_REP3.58741.58741.3.1.dta	11.3618	sp|Q15365|PCBP1_HUMAN
LIDFLECGK7-AYAUR4	C	20210923_SUMO2_49TAG_INCUBATE_CELL_LYSATE_TWICEHISIP_TRYPSIN_REP2.58840.58840.3.1.dta	13.3883	sp|P17844|DDX5_HUMAN
GLPWSCSADEVQR6-AYAUR4	C	20210923_SUMO2_49TAG_INCUBATE_CELL_LYSATE_TWICEHISIP_TRYPSIN_REP1.51044.51044.4.0.dta	14.0504	sp|P31943|HNRH1_HUMAN
LIGPNCPGVINPGECK15-AYAUR4	C	20210923_SUMO2_49TAG_INCUBATE_CELL_LYSATE_TWICEHISIP_TRYPSIN_REP1.50190.50190.3.0.dta	13.2916	sp|P53597|SUCA_HUMAN
NNLSYDCIGR7-AYAUR4	C	20210923_SUMO2_49TAG_INCUBATE_CELL_LYSATE_TWICEHISIP_TRYPSIN_REP3.41748.41748.3.0.dta	11.4527	sp|Q01581|HMCS1_HUMAN
AIVDALPPPCESACTVPTDVDK14-AYAUR4	C	20210923_SUMO2_49TAG_INCUBATE_CELL_LYSATE_TWICEHISIP_TRYPSIN_REP2.57354.57354.4.0.dta	30.539	sp|Q15181|IPYR_HUMAN
AIYQCFVWSGTAEAR5-AYAUR4	C	20210923_SUMO2_49TAG_INCUBATE_CELL_LYSATE_TWICEHISIP_TRYPSIN_REP3.59613.59613.3.0.dta	17.387	sp|Q9UPT9|UBP22_HUMAN
LSLDGQNIYNACCTLR12-AYAUR4	C	20210923_SUMO2_49TAG_INCUBATE_CELL_LYSATE_TWICEHISIP_TRYPSIN_REP2.58528.58528.3.0.dta	17.8663	sp|P26599|PTBP1_HUMAN
CYSQNSSLR1-AYAUR4	C	20210923_SUMO2_49TAG_INCUBATE_CELL_LYSATE_TWICEHISIP_TRYPSIN_REP1.21842.21842.3.0.dta	19.8247	sp|Q9H5H4|ZN768_HUMAN
FCSFSPCIEQVQR7-AYAUR4	C	20210923_SUMO2_49TAG_INCUBATE_CELL_LYSATE_TWICEHISIP_TRYPSIN_REP2.53516.53516.3.0.dta	12.2292	sp|Q96FX7|TRM61_HUMAN
TPCGEGSK3-AYAUR4	C	20210923_SUMO2_49TAG_INCUBATE_CELL_LYSATE_TWICEHISIP_TRYPSIN_REP1.15873.15873.3.0.dta	17.9165	sp|P60866|RS20_HUMAN
HMNLILCDCDEFRK7-AYAUR4	C	20210923_SUMO2_49TAG_INCUBATE_CELL_LYSATE_TWICEHISIP_TRYPSIN_REP3.52131.52131.4.0.dta	21.5428	sp|P14678|RSMB_HUMAN;sp|P63162|RSMN_HUMAN
CDFEFK1-AYAUR4	C	20210923_SUMO2_49TAG_INCUBATE_CELL_LYSATE_TWICEHISIP_TRYPSIN_REP2.44492.44492.3.1.dta	11.5823	sp|O94763|RMP_HUMAN
VLISDSLDPCCR11-AYAUR4	C	20210923_SUMO2_49TAG_INCUBATE_CELL_LYSATE_TWICEHISIP_TRYPSIN_REP3.51352.51352.4.1.dta	11.0228	sp|O43175|SERA_HUMAN
PYECVQCGK7-AYAUR4	C	20210923_SUMO2_49TAG_INCUBATE_CELL_LYSATE_TWICEHISIP_TRYPSIN_REP1.28947.28947.3.1.dta	19.527	sp|Q9C0F3|ZN436_HUMAN;sp|P17028|ZNF24_HUMAN
VVGCSCVVVK4-AYAUR4	C	20210923_SUMO2_49TAG_INCUBATE_CELL_LYSATE_TWICEHISIP_TRYPSIN_REP2.38615.38615.3.0.dta	24.8443	sp|P25398|RS12_HUMAN
QHICHIQGCGK9-AYAUR4	C	20210923_SUMO2_49TAG_INCUBATE_CELL_LYSATE_TWICEHISIP_TRYPSIN_REP1.20006.20006.3.0.dta	15.6941	sp|P08047|SP1_HUMAN
CDPDAAR1-AYAUR4	C	20210923_SUMO2_49TAG_INCUBATE_CELL_LYSATE_TWICEHISIP_TRYPSIN_REP3.17286.17286.3.0.dta	17.3507	sp|Q15181|IPYR_HUMAN
ATELFVQCLATYSYR8-AYAUR4	C	20210923_SUMO2_49TAG_INCUBATE_CELL_LYSATE_TWICEHISIP_TRYPSIN_REP3.64851.64851.3.2.dta	12.7897	sp|Q9NRG0|CHRC1_HUMAN
YLDLHDCYLK7-AYAUR4	C	20210923_SUMO2_49TAG_INCUBATE_CELL_LYSATE_TWICEHISIP_TRYPSIN_REP3.52147.52147.3.0.dta	11.9276	sp|Q12874|SF3A3_HUMAN
ESSYACYYDEK6-AYAUR4	C	20210923_SUMO2_49TAG_INCUBATE_CELL_LYSATE_TWICEHISIP_TRYPSIN_REP3.36350.36350.3.0.dta	11.9735	sp|Q99538|LGMN_HUMAN
CPLASTNK1-AYAUR4	C	20210923_SUMO2_49TAG_INCUBATE_CELL_LYSATE_TWICEHISIP_TRYPSIN_REP2.25845.25845.3.0.dta	19.3003	sp|P0DPB5|RPC22_HUMAN
RTELFIAAEGIHTGQFVYCGK19-AYAUR4	C	20210923_SUMO2_49TAG_INCUBATE_CELL_LYSATE_TWICEHISIP_TRYPSIN_REP2.58682.58682.4.0.dta	31.2237	sp|P62917|RL8_HUMAN
NCLTNFHGMDLTR2-AYAUR4	C	20210923_SUMO2_49TAG_INCUBATE_CELL_LYSATE_TWICEHISIP_TRYPSIN_REP2.52512.52512.3.0.dta	40.8065	sp|P61247|RS3A_HUMAN
SVHYCPATK5-AYAUR4	C	20210923_SUMO2_49TAG_INCUBATE_CELL_LYSATE_TWICEHISIP_TRYPSIN_REP1.23201.23201.3.0.dta	14.6542	sp|P25205|MCM3_HUMAN
KGDECELLGHSK5-AYAUR4	C	20210923_SUMO2_49TAG_INCUBATE_CELL_LYSATE_TWICEHISIP_TRYPSIN_REP1.31063.31063.4.0.dta	27.1854	sp|P49411|EFTU_HUMAN
ITGLCQEEHR5-AYAUR4	C	20210923_SUMO2_49TAG_INCUBATE_CELL_LYSATE_TWICEHISIP_TRYPSIN_REP3.29154.29154.3.1.dta	14.386	sp|Q9NVS2|RT18A_HUMAN
GDFCIQVGR4-AYAUR4	C	20210923_SUMO2_49TAG_INCUBATE_CELL_LYSATE_TWICEHISIP_TRYPSIN_REP3.46087.46087.3.0.dta	17.5671	sp|P15531|NDKA_HUMAN;sp|P22392|NDKB_HUMAN;sp|O60361|NDK8_HUMAN
CLHPLANETFVAK1-AYAUR4	C	20210923_SUMO2_49TAG_INCUBATE_CELL_LYSATE_TWICEHISIP_TRYPSIN_REP1.43040.43040.3.0.dta	41.4782	sp|Q13642|FHL1_HUMAN
PGHLQEGFGCVVTNR10-AYAUR4	C	20210923_SUMO2_49TAG_INCUBATE_CELL_LYSATE_TWICEHISIP_TRYPSIN_REP2.43416.43416.4.0.dta	41.88	sp|Q8NC51|PAIRB_HUMAN
IENLELMSQHGCNAWK12-AYAUR4	C	20210923_SUMO2_49TAG_INCUBATE_CELL_LYSATE_TWICEHISIP_TRYPSIN_REP1.51997.51997.4.2.dta	11.8681	sp|O75934|SPF27_HUMAN
GEETPVIVGSALCALEGR13-AYAUR4	C	20210923_SUMO2_49TAG_INCUBATE_CELL_LYSATE_TWICEHISIP_TRYPSIN_REP1.65622.65622.3.0.dta	14.5346	sp|P49411|EFTU_HUMAN
PMCVESFSDYPPLGR3-AYAUR4	C	20210923_SUMO2_49TAG_INCUBATE_CELL_LYSATE_TWICEHISIP_TRYPSIN_REP3.57906.57906.3.0.dta	31.937	sp|P68104|EF1A1_HUMAN;sp|Q5VTE0|EF1A3_HUMAN
CSEGSFLLTTFPR1-AYAUR4	C	20210923_SUMO2_49TAG_INCUBATE_CELL_LYSATE_TWICEHISIP_TRYPSIN_REP3.59339.59339.3.0.dta	38.7804	sp|Q15233|NONO_HUMAN
TGTCGYCGLQFR7-AYAUR4	C	20210923_SUMO2_49TAG_INCUBATE_CELL_LYSATE_TWICEHISIP_TRYPSIN_REP1.48947.48947.3.0.dta	17.8773	sp|O75380|NDUS6_HUMAN
SHFEQWGTLTDCVVMR12-AYAUR4	C	20210923_SUMO2_49TAG_INCUBATE_CELL_LYSATE_TWICEHISIP_TRYPSIN_REP3.60240.60240.3.0.dta	18.9027	sp|Q32P51|RA1L2_HUMAN;sp|P09651|ROA1_HUMAN
SLHDALCVLAQTVK7-AYAUR4	C	20210923_SUMO2_49TAG_INCUBATE_CELL_LYSATE_TWICEHISIP_TRYPSIN_REP3.60809.60809.3.1.dta	31.5739	sp|P78371|TCPB_HUMAN
SELECVTNITLANVIR5-AYAUR4	C	20210923_SUMO2_49TAG_INCUBATE_CELL_LYSATE_TWICEHISIP_TRYPSIN_REP2.65872.65872.3.0.dta	23.7886	sp|Q9Y6W5|WASF2_HUMAN
CSCSFR1-AYAUR4	C	20210923_SUMO2_49TAG_INCUBATE_CELL_LYSATE_TWICEHISIP_TRYPSIN_REP3.28291.28291.3.0.dta	12.8576	sp|Q9H3K6|BOLA2_HUMAN
GDECGLALGR4-AYAUR4	C	20210923_SUMO2_49TAG_INCUBATE_CELL_LYSATE_TWICEHISIP_TRYPSIN_REP3.42541.42541.3.0.dta	15.2396	sp|P54886|P5CS_HUMAN
EACTCPYCK8-AYAUR4	C	20210923_SUMO2_49TAG_INCUBATE_CELL_LYSATE_TWICEHISIP_TRYPSIN_REP2.26605.26605.3.0.dta	13.3806	sp|P08047|SP1_HUMAN
CCCIYEK1-AYAUR4	C	20210923_SUMO2_49TAG_INCUBATE_CELL_LYSATE_TWICEHISIP_TRYPSIN_REP3.25362.25362.3.0.dta	14.192	sp|O60927|PP1RB_HUMAN
ELCELKPK3-AYAUR4	C	20210923_SUMO2_49TAG_INCUBATE_CELL_LYSATE_TWICEHISIP_TRYPSIN_REP3.33676.33676.3.0.dta	13.6046	sp|Q9UHD1|CHRD1_HUMAN
SGQVYSFGCNDEGALGR9-AYAUR4	C	20210923_SUMO2_49TAG_INCUBATE_CELL_LYSATE_TWICEHISIP_TRYPSIN_REP2.49215.49215.3.0.dta	14.9887	sp|P18754|RCC1_HUMAN
WLCPLSGK3-AYAUR4	C	20210923_SUMO2_49TAG_INCUBATE_CELL_LYSATE_TWICEHISIP_TRYPSIN_REP3.53523.53523.3.1.dta	17.2847	sp|Q9BXP5|SRRT_HUMAN
CASQAGMTAYGTR1-AYAUR4	C	20210923_SUMO2_49TAG_INCUBATE_CELL_LYSATE_TWICEHISIP_TRYPSIN_REP1.26914.26914.3.0.dta	21.7789	sp|Q15417|CNN3_HUMAN
TIACPHK4-AYAUR4	C	20210923_SUMO2_49TAG_INCUBATE_CELL_LYSATE_TWICEHISIP_TRYPSIN_REP3.20399.20399.3.0.dta	12.5029	sp|P25490|TYY1_HUMAN
NHACEMCGK7-AYAUR4	C	20210923_SUMO2_49TAG_INCUBATE_CELL_LYSATE_TWICEHISIP_TRYPSIN_REP2.18033.18033.3.0.dta	25.9845	sp|P56270|MAZ_HUMAN;sp|Q14119|VEZF1_HUMAN
RELHGQNPVVTPCNK13-AYAUR4	C	20210923_SUMO2_49TAG_INCUBATE_CELL_LYSATE_TWICEHISIP_TRYPSIN_REP2.27939.27939.4.0.dta	22.906	sp|Q16630|CPSF6_HUMAN
QVLVAPGNAGTACSEK13-AYAUR4	C	20210923_SUMO2_49TAG_INCUBATE_CELL_LYSATE_TWICEHISIP_TRYPSIN_REP1.38768.38768.3.0.dta	11.7478	sp|P22102|PUR2_HUMAN
ACQSIYPLHDVFVR2-AYAUR4	C	20210923_SUMO2_49TAG_INCUBATE_CELL_LYSATE_TWICEHISIP_TRYPSIN_REP2.55312.55312.3.0.dta	32.0198	sp|P61247|RS3A_HUMAN
YMACCLLYR4-AYAUR4	C	20210923_SUMO2_49TAG_INCUBATE_CELL_LYSATE_TWICEHISIP_TRYPSIN_REP3.54174.54174.3.0.dta	18.851	sp|A6NHL2|TBAL3_HUMAN;sp|P68366|TBA4A_HUMAN;sp|Q71U36|TBA1A_HUMAN;sp|P68363|TBA1B_HUMAN;sp|Q9BQE3|TBA1C_HUMAN
CVGAELEYDSEHSDWHGFD1-AYAUR4	C	20210923_SUMO2_49TAG_INCUBATE_CELL_LYSATE_TWICEHISIP_TRYPSIN_REP1.55466.55466.4.0.dta	43.2575	sp|Q9GZN8|CT027_HUMAN
CACASHVAK1-AYAUR4	C	20210923_SUMO2_49TAG_INCUBATE_CELL_LYSATE_TWICEHISIP_TRYPSIN_REP3.11015.11015.3.0.dta	34.1684	sp|Q16643|DREB_HUMAN
NCECLSCIDCGK4-AYAUR4	C	20210923_SUMO2_49TAG_INCUBATE_CELL_LYSATE_TWICEHISIP_TRYPSIN_REP2.39954.39954.3.0.dta	21.7255	sp|Q9NX58|LYAR_HUMAN
CCFLCMVCR1-AYAUR4	C	20210923_SUMO2_49TAG_INCUBATE_CELL_LYSATE_TWICEHISIP_TRYPSIN_REP3.55522.55522.3.0.dta	26.9831	sp|Q16527|CSRP2_HUMAN
TGTCGYCGLQFR4-AYAUR4	C	20210923_SUMO2_49TAG_INCUBATE_CELL_LYSATE_TWICEHISIP_TRYPSIN_REP1.45985.45985.3.0.dta	24.8229	sp|O75380|NDUS6_HUMAN
CGVISPR1-AYAUR4	C	20210923_SUMO2_49TAG_INCUBATE_CELL_LYSATE_TWICEHISIP_TRYPSIN_REP3.30117.30117.3.3.dta	13.9244	sp|P62244|RS15A_HUMAN
RECPSDECGAGVFMASHFDR8-AYAUR4	C	20210923_SUMO2_49TAG_INCUBATE_CELL_LYSATE_TWICEHISIP_TRYPSIN_REP3.51381.51381.4.1.dta	30.7809	sp|P62979|RS27A_HUMAN
HGEVCPAGWKPGSDTIKPDVQK5-AYAUR4	C	20210923_SUMO2_49TAG_INCUBATE_CELL_LYSATE_TWICEHISIP_TRYPSIN_REP1.39212.39212.5.0.dta	21.7076	sp|Q06830|PRDX1_HUMAN
AYHPGCFTCVVCHR12-AYAUR4	C	20210923_SUMO2_49TAG_INCUBATE_CELL_LYSATE_TWICEHISIP_TRYPSIN_REP2.40215.40215.4.1.dta	20.4845	sp|Q15654|TRIP6_HUMAN
CICTLSGFHSR1-AYAUR4	C	20210923_SUMO2_49TAG_INCUBATE_CELL_LYSATE_TWICEHISIP_TRYPSIN_REP3.37661.37661.3.0.dta	28.3921	sp|O76071|CIAO1_HUMAN
DLSYCLSGMYDHR5-AYAUR4	C	20210923_SUMO2_49TAG_INCUBATE_CELL_LYSATE_TWICEHISIP_TRYPSIN_REP2.55692.55692.3.0.dta	25.9983	sp|P52597|HNRPF_HUMAN
LVVPATQCGSLIGK8-AYAUR4	C	20210923_SUMO2_49TAG_INCUBATE_CELL_LYSATE_TWICEHISIP_TRYPSIN_REP2.54762.54762.3.0.dta	13.3013	sp|Q15365|PCBP1_HUMAN
VGTGEPCCDWVGDEGAGHFVK8-AYAUR4	C	20210923_SUMO2_49TAG_INCUBATE_CELL_LYSATE_TWICEHISIP_TRYPSIN_REP1.52280.52280.4.0.dta	31.8118	sp|P52209|6PGD_HUMAN
VCTLAIIDPGDSDIIR2-AYAUR4	C	20210923_SUMO2_49TAG_INCUBATE_CELL_LYSATE_TWICEHISIP_TRYPSIN_REP3.62644.62644.3.0.dta	34.4222	sp|P62888|RL30_HUMAN
TGSQGQCTQVR7-AYAUR4	C	20210923_SUMO2_49TAG_INCUBATE_CELL_LYSATE_TWICEHISIP_TRYPSIN_REP3.18598.18598.3.0.dta	15.6821	sp|P62857|RS28_HUMAN
VCCALLISESQK3-AYAUR4	C	20210923_SUMO2_49TAG_INCUBATE_CELL_LYSATE_TWICEHISIP_TRYPSIN_REP2.51075.51075.3.0.dta	26.6591	sp|Q9UL40|ZN346_HUMAN
FCANTCVECR2-AYAUR4	C	20210923_SUMO2_49TAG_INCUBATE_CELL_LYSATE_TWICEHISIP_TRYPSIN_REP3.30093.30093.3.0.dta	21.1574	sp|Q13642|FHL1_HUMAN
CAGNEDIITLR1-AYAUR4	C	20210923_SUMO2_49TAG_INCUBATE_CELL_LYSATE_TWICEHISIP_TRYPSIN_REP3.43661.43661.3.0.dta	19.3897	sp|P12004|PCNA_HUMAN
AVCMLSNTTAIAEAWAR3-AYAUR4	C	20210923_SUMO2_49TAG_INCUBATE_CELL_LYSATE_TWICEHISIP_TRYPSIN_REP2.63496.63496.3.0.dta	47.3525	sp|Q9NY65|TBA8_HUMAN;sp|P0DPH7|TBA3C_HUMAN;sp|P68366|TBA4A_HUMAN;sp|Q71U36|TBA1A_HUMAN;sp|P68363|TBA1B_HUMAN;sp|P0DPH8|TBA3D_HUMAN;sp|Q6PEY2|TBA3E_HUMAN
EIVHIQAGQCGNQIGAK10-AYAUR4	C	20210923_SUMO2_49TAG_INCUBATE_CELL_LYSATE_TWICEHISIP_TRYPSIN_REP1.40369.40369.4.0.dta	22.1833	sp|Q13509|TBB3_HUMAN;sp|Q9BVA1|TBB2B_HUMAN;sp|P07437|TBB5_HUMAN;sp|Q13885|TBB2A_HUMAN
AHEILPNLVCCSAK11-AYAUR4	C	20210923_SUMO2_49TAG_INCUBATE_CELL_LYSATE_TWICEHISIP_TRYPSIN_REP1.52011.52011.3.0.dta	18.45	sp|P50990|TCPQ_HUMAN
THHCSEEKEDEDYMPIK4-AYAUR4	C	20210923_SUMO2_49TAG_INCUBATE_CELL_LYSATE_TWICEHISIP_TRYPSIN_REP3.29113.29113.4.1.dta	19.2198	sp|Q8WUA2|PPIL4_HUMAN
VIGIECSSISDYAVK6-AYAUR4	C	20210923_SUMO2_49TAG_INCUBATE_CELL_LYSATE_TWICEHISIP_TRYPSIN_REP1.56693.56693.3.0.dta	14.6527	sp|Q99873|ANM1_HUMAN
CMCSSGGPVDR1-AYAUR4	C	20210923_SUMO2_49TAG_INCUBATE_CELL_LYSATE_TWICEHISIP_TRYPSIN_REP3.22985.22985.3.1.dta	14.8526	sp|Q5RL73|RBM48_HUMAN
QSPCIAVQVVR4-AYAUR4	C	20210923_SUMO2_49TAG_INCUBATE_CELL_LYSATE_TWICEHISIP_TRYPSIN_REP3.46484.46484.3.0.dta	11.719	sp|Q14181|DPOA2_HUMAN
GLCAIAQAESLR3-AYAUR4	C	20210923_SUMO2_49TAG_INCUBATE_CELL_LYSATE_TWICEHISIP_TRYPSIN_REP1.51984.51984.3.0.dta	27.8899	sp|P23396|RS3_HUMAN
SGDICNACVLLVK8-AYAUR4	C	20210923_SUMO2_49TAG_INCUBATE_CELL_LYSATE_TWICEHISIP_TRYPSIN_REP3.56460.56460.3.0.dta	13.3308	sp|Q9NP50|SHCAF_HUMAN
HQADACHAYQIIHR6-AYAUR4	C	20210923_SUMO2_49TAG_INCUBATE_CELL_LYSATE_TWICEHISIP_TRYPSIN_REP2.33069.33069.4.0.dta	13.6215	sp|Q99538|LGMN_HUMAN
CGGTLEER1-AYAUR4	C	20210923_SUMO2_49TAG_INCUBATE_CELL_LYSATE_TWICEHISIP_TRYPSIN_REP1.22119.22119.3.0.dta	18.4195	sp|Q12874|SF3A3_HUMAN
IFGSIPMQACQQK10-AYAUR4	C	20210923_SUMO2_49TAG_INCUBATE_CELL_LYSATE_TWICEHISIP_TRYPSIN_REP1.52408.52408.3.0.dta	11.5472	sp|Q6NZY4|ZCHC8_HUMAN
SHSGIDCSYVECCR13-AYAUR4	C	20210923_SUMO2_49TAG_INCUBATE_CELL_LYSATE_TWICEHISIP_TRYPSIN_REP3.37779.37779.4.1.dta	11.587	sp|Q9NRH1|YAE1_HUMAN
CSNPLDTSVK1-AYAUR4	C	20210923_SUMO2_49TAG_INCUBATE_CELL_LYSATE_TWICEHISIP_TRYPSIN_REP2.36249.36249.3.0.dta	12.7874	sp|P17812|PYRG1_HUMAN
CCMPYTPICIAK1-AYAUR4	C	20210923_SUMO2_49TAG_INCUBATE_CELL_LYSATE_TWICEHISIP_TRYPSIN_REP2.54069.54069.3.1.dta	12.1235	sp|Q9NQW7|XPP1_HUMAN
TCTFILR2-AYAUR4	C	20210923_SUMO2_49TAG_INCUBATE_CELL_LYSATE_TWICEHISIP_TRYPSIN_REP1.48204.48204.3.0.dta	11.1575	sp|Q99832|TCPH_HUMAN
FYCDYCDTYLTHDSPSVR3-AYAUR4	C	20210923_SUMO2_49TAG_INCUBATE_CELL_LYSATE_TWICEHISIP_TRYPSIN_REP3.52664.52664.4.2.dta	30.1	sp|P09234|RU1C_HUMAN
AADSTSQCGK8-AYAUR4	C	20210923_SUMO2_49TAG_INCUBATE_CELL_LYSATE_TWICEHISIP_TRYPSIN_REP3.14245.14245.3.1.dta	14.9832	sp|Q6VMQ6|MCAF1_HUMAN
LSLDGQNIYNACCTLR13-AYAUR4	C	20210923_SUMO2_49TAG_INCUBATE_CELL_LYSATE_TWICEHISIP_TRYPSIN_REP2.55664.55664.3.0.dta	16.3298	sp|P26599|PTBP1_HUMAN
DTGTVHLNELGNTQNFMLLCPR20-AYAUR4	C	20210923_SUMO2_49TAG_INCUBATE_CELL_LYSATE_TWICEHISIP_TRYPSIN_REP1.65811.65811.4.2.dta	21.5876	sp|Q2NL82|TSR1_HUMAN
HGFCGIPITDTGR4-AYAUR4	C	20210923_SUMO2_49TAG_INCUBATE_CELL_LYSATE_TWICEHISIP_TRYPSIN_REP1.50671.50671.3.0.dta	26.6963	sp|P12268|IMDH2_HUMAN
LVEALCAEHQINLIK6-AYAUR4	C	20210923_SUMO2_49TAG_INCUBATE_CELL_LYSATE_TWICEHISIP_TRYPSIN_REP3.55278.55278.3.0.dta	17.4024	sp|P25398|RS12_HUMAN
AGKPVICATQMLESMIK7-AYAUR4	C	20210923_SUMO2_49TAG_INCUBATE_CELL_LYSATE_TWICEHISIP_TRYPSIN_REP1.66705.66705.4.1.dta	21.5364	sp|P14618|KPYM_HUMAN
VPCHVCGK6-AYAUR4	C	20210923_SUMO2_49TAG_INCUBATE_CELL_LYSATE_TWICEHISIP_TRYPSIN_REP2.20305.20305.3.0.dta	21.5033	sp|P56270|MAZ_HUMAN
CAADLGLNK1-AYAUR4	C	20210923_SUMO2_49TAG_INCUBATE_CELL_LYSATE_TWICEHISIP_TRYPSIN_REP1.35817.35817.3.0.dta	28.5798	sp|P49773|HINT1_HUMAN
ICDDELILIK2-AYAUR4	C	20210923_SUMO2_49TAG_INCUBATE_CELL_LYSATE_TWICEHISIP_TRYPSIN_REP3.56956.56956.3.0.dta	24.6261	sp|P17987|TCPA_HUMAN
SYCAEIAHNVSSK3-AYAUR4	C	20210923_SUMO2_49TAG_INCUBATE_CELL_LYSATE_TWICEHISIP_TRYPSIN_REP2.37879.37879.3.0.dta	32.0464	sp|P62910|RL32_HUMAN
LSIQCYLSALDR5-AYAUR4	C	20210923_SUMO2_49TAG_INCUBATE_CELL_LYSATE_TWICEHISIP_TRYPSIN_REP2.62827.62827.3.0.dta	17.1442	sp|Q01581|HMCS1_HUMAN
ICDECNYGSYQGR5-AYAUR4	C	20210923_SUMO2_49TAG_INCUBATE_CELL_LYSATE_TWICEHISIP_TRYPSIN_REP1.34929.34929.3.0.dta	14.2733	sp|Q7RTV0|PHF5A_HUMAN
CPFTGNVSIR1-AYAUR4	C	20210923_SUMO2_49TAG_INCUBATE_CELL_LYSATE_TWICEHISIP_TRYPSIN_REP1.46491.46491.3.0.dta	19.301	sp|P62280|RS11_HUMAN
CTHWAEGGK1-AYAUR4	C	20210923_SUMO2_49TAG_INCUBATE_CELL_LYSATE_TWICEHISIP_TRYPSIN_REP1.19037.19037.3.1.dta	18.7774	sp|P11586|C1TC_HUMAN
VLCPVIGK3-AYAUR4	C	20210923_SUMO2_49TAG_INCUBATE_CELL_LYSATE_TWICEHISIP_TRYPSIN_REP3.47290.47290.3.0.dta	15.2218	sp|O95671|ASML_HUMAN
DLEQQDCEIAQEIQEK7-AYAUR4	C	20210923_SUMO2_49TAG_INCUBATE_CELL_LYSATE_TWICEHISIP_TRYPSIN_REP1.53864.53864.3.0.dta	34.7491	sp|Q8IVM0|CCD50_HUMAN
LLTSYGFIQCSER10-AYAUR4	C	20210923_SUMO2_49TAG_INCUBATE_CELL_LYSATE_TWICEHISIP_TRYPSIN_REP3.55910.55910.3.0.dta	11.9672	sp|O75534|CSDE1_HUMAN
AESQLLECK8-AYAUR4	C	20210923_SUMO2_49TAG_INCUBATE_CELL_LYSATE_TWICEHISIP_TRYPSIN_REP3.39116.39116.3.0.dta	14.7243	sp|P12270|TPR_HUMAN
KYEDICPSTHNMDVPNIK6-AYAUR4	C	20210923_SUMO2_49TAG_INCUBATE_CELL_LYSATE_TWICEHISIP_TRYPSIN_REP2.47287.47287.4.0.dta	26.2959	sp|P63241|IF5A1_HUMAN;sp|Q9GZV4|IF5A2_HUMAN;sp|Q6IS14|IF5AL_HUMAN
IVLAGCPEVSGPTLLAK6-AYAUR4	C	20210923_SUMO2_49TAG_INCUBATE_CELL_LYSATE_TWICEHISIP_TRYPSIN_REP2.60088.60088.3.0.dta	14.1699	sp|Q96EM0|T3HPD_HUMAN
GIFPVLCK7-AYAUR4	C	20210923_SUMO2_49TAG_INCUBATE_CELL_LYSATE_TWICEHISIP_TRYPSIN_REP2.58143.58143.3.0.dta	12.0006	sp|P14618|KPYM_HUMAN
SYESSEDCSEAAGSPAR8-AYAUR4	C	20210923_SUMO2_49TAG_INCUBATE_CELL_LYSATE_TWICEHISIP_TRYPSIN_REP1.28279.28279.4.1.dta	20.9797	sp|Q6P6C2|ALKB5_HUMAN
CLYALEEGIVR1-AYAUR4	C	20210923_SUMO2_49TAG_INCUBATE_CELL_LYSATE_TWICEHISIP_TRYPSIN_REP3.54796.54796.3.0.dta	19.4844	sp|Q9P0M9|RM27_HUMAN
HGINCFINR5-AYAUR4	C	20210923_SUMO2_49TAG_INCUBATE_CELL_LYSATE_TWICEHISIP_TRYPSIN_REP2.40327.40327.3.0.dta	21.5421	sp|P78371|TCPB_HUMAN
YWLCAATGPSIK4-AYAUR4	C	20210923_SUMO2_49TAG_INCUBATE_CELL_LYSATE_TWICEHISIP_TRYPSIN_REP3.54917.54917.3.2.dta	14.7522	sp|P63244|RACK1_HUMAN
AELFTQSCADLDK8-AYAUR4	C	20210923_SUMO2_49TAG_INCUBATE_CELL_LYSATE_TWICEHISIP_TRYPSIN_REP1.51682.51682.3.1.dta	17.5108	sp|Q01082|SPTB2_HUMAN
ISTETEETEGSLHCCK15-AYAUR4	C	20210923_SUMO2_49TAG_INCUBATE_CELL_LYSATE_TWICEHISIP_TRYPSIN_REP2.30119.30119.3.0.dta	12.1605	sp|Q9Y4E8|UBP15_HUMAN
THLEPAPYICCECGK11-AYAUR4	C	20210923_SUMO2_49TAG_INCUBATE_CELL_LYSATE_TWICEHISIP_TRYPSIN_REP2.43244.43244.4.1.dta	20.6844	sp|Q5VV52|ZN691_HUMAN
RVSDDVPDCK9-AYAUR4	C	20210923_SUMO2_49TAG_INCUBATE_CELL_LYSATE_TWICEHISIP_TRYPSIN_REP2.28723.28723.3.0.dta	17.9079	sp|Q9NV88|INT9_HUMAN
YMACCLLYR5-AYAUR4	C	20210923_SUMO2_49TAG_INCUBATE_CELL_LYSATE_TWICEHISIP_TRYPSIN_REP2.51944.51944.3.0.dta	13.9022	sp|A6NHL2|TBAL3_HUMAN;sp|P68366|TBA4A_HUMAN;sp|Q71U36|TBA1A_HUMAN;sp|P68363|TBA1B_HUMAN;sp|Q9BQE3|TBA1C_HUMAN
CAMTALSSK1-AYAUR4	C	20210923_SUMO2_49TAG_INCUBATE_CELL_LYSATE_TWICEHISIP_TRYPSIN_REP3.33989.33989.3.2.dta	20.3966	sp|Q99832|TCPH_HUMAN
CRDDSFFGETSHNYHK1-AYAUR4	C	20210923_SUMO2_49TAG_INCUBATE_CELL_LYSATE_TWICEHISIP_TRYPSIN_REP1.30169.30169.4.1.dta	21.8737	sp|P43243|MATR3_HUMAN
LCFSTAQHAS2-AYAUR4	C	20210923_SUMO2_49TAG_INCUBATE_CELL_LYSATE_TWICEHISIP_TRYPSIN_REP3.35369.35369.3.0.dta	16.865	sp|P14866|HNRPL_HUMAN
AAVEEGIVLGGGCALLR13-AYAUR4	C	20210923_SUMO2_49TAG_INCUBATE_CELL_LYSATE_TWICEHISIP_TRYPSIN_REP2.61999.61999.3.0.dta	16.8294	sp|P10809|CH60_HUMAN
RTIQFVDWCPTGFK9-AYAUR4	C	20210923_SUMO2_49TAG_INCUBATE_CELL_LYSATE_TWICEHISIP_TRYPSIN_REP3.60196.60196.4.0.dta	11.0256	sp|Q9NY65|TBA8_HUMAN;sp|P0DPH7|TBA3C_HUMAN;sp|Q71U36|TBA1A_HUMAN;sp|Q9BQE3|TBA1C_HUMAN;sp|P0DPH8|TBA3D_HUMAN;sp|Q6PEY2|TBA3E_HUMAN
KTEVCQTCSK8-AYAUR4	C	20210923_SUMO2_49TAG_INCUBATE_CELL_LYSATE_TWICEHISIP_TRYPSIN_REP3.15372.15372.3.1.dta	16.396	sp|Q9NW64|RBM22_HUMAN
FCADCIITALR2-AYAUR4	C	20210923_SUMO2_49TAG_INCUBATE_CELL_LYSATE_TWICEHISIP_TRYPSIN_REP2.60231.60231.3.4.dta	15.8354	sp|Q99496|RING2_HUMAN
FYAPWCGHCK6-AYAUR4	C	20210923_SUMO2_49TAG_INCUBATE_CELL_LYSATE_TWICEHISIP_TRYPSIN_REP2.44321.44321.3.0.dta	22.0949	sp|Q8NBS9|TXND5_HUMAN
VLGCPEALTGSYK4-AYAUR4	C	20210923_SUMO2_49TAG_INCUBATE_CELL_LYSATE_TWICEHISIP_TRYPSIN_REP2.50696.50696.3.0.dta	21.5656	sp|Q14181|DPOA2_HUMAN
LQSGICHLFR6-AYAUR4	C	20210923_SUMO2_49TAG_INCUBATE_CELL_LYSATE_TWICEHISIP_TRYPSIN_REP3.50418.50418.3.1.dta	11.941	sp|P14868|SYDC_HUMAN
CISEDQK1-AYAUR4	C	20210923_SUMO2_49TAG_INCUBATE_CELL_LYSATE_TWICEHISIP_TRYPSIN_REP3.16897.16897.3.0.dta	11.1658	sp|Q9NX58|LYAR_HUMAN
QSCTVAR3-AYAUR4	C	20210923_SUMO2_49TAG_INCUBATE_CELL_LYSATE_TWICEHISIP_TRYPSIN_REP1.19839.19839.3.0.dta	11.4607	sp|Q00013|EM55_HUMAN
WGTLTDCVVMR7-AYAUR4	C	20210923_SUMO2_49TAG_INCUBATE_CELL_LYSATE_TWICEHISIP_TRYPSIN_REP2.57789.57789.3.0.dta	11.5973	sp|P51991|ROA3_HUMAN
ARHGFCGIPITDTGR6-AYAUR4	C	20210923_SUMO2_49TAG_INCUBATE_CELL_LYSATE_TWICEHISIP_TRYPSIN_REP1.45010.45010.5.0.dta	29.8185	sp|P12268|IMDH2_HUMAN
CCLTYCFNKPEDK1-AYAUR4	C	20210923_SUMO2_49TAG_INCUBATE_CELL_LYSATE_TWICEHISIP_TRYPSIN_REP3.40921.40921.4.0.dta	33.6717	sp|P62979|RS27A_HUMAN
DHVFLCEGEEPK6-AYAUR4	C	20210923_SUMO2_49TAG_INCUBATE_CELL_LYSATE_TWICEHISIP_TRYPSIN_REP2.41794.41794.3.0.dta	16.75	sp|Q9H910|JUPI2_HUMAN
YCDAVFHER2-AYAUR4	C	20210923_SUMO2_49TAG_INCUBATE_CELL_LYSATE_TWICEHISIP_TRYPSIN_REP2.36793.36793.3.0.dta	26.9173	sp|P49711|CTCF_HUMAN
VHSQGPHHVCELCNK13-AYAUR4	C	20210923_SUMO2_49TAG_INCUBATE_CELL_LYSATE_TWICEHISIP_TRYPSIN_REP3.20585.20585.4.2.dta	12.8627	sp|P56270|MAZ_HUMAN
CALGWDHQEK1-AYAUR4	C	20210923_SUMO2_49TAG_INCUBATE_CELL_LYSATE_TWICEHISIP_TRYPSIN_REP2.35041.35041.3.0.dta	33.5845	sp|Q14247|SRC8_HUMAN
DVLIEFYAPWCGHCK11-AYAUR4	C	20210923_SUMO2_49TAG_INCUBATE_CELL_LYSATE_TWICEHISIP_TRYPSIN_REP3.64802.64802.3.1.dta	14.3444	sp|P30101|PDIA3_HUMAN;sp|P13667|PDIA4_HUMAN
PSNLLINTTCDLK10-AYAUR4	C	20210923_SUMO2_49TAG_INCUBATE_CELL_LYSATE_TWICEHISIP_TRYPSIN_REP3.54973.54973.3.1.dta	39.7804	sp|P27361|MK03_HUMAN
NCECLSCIDCGK2-AYAUR4	C	20210923_SUMO2_49TAG_INCUBATE_CELL_LYSATE_TWICEHISIP_TRYPSIN_REP3.38261.38261.3.0.dta	25.1729	sp|Q9NX58|LYAR_HUMAN
CILPFDK1-AYAUR4	C	20210923_SUMO2_49TAG_INCUBATE_CELL_LYSATE_TWICEHISIP_TRYPSIN_REP1.52624.52624.3.0.dta	15.7437	sp|Q9GZT3|SLIRP_HUMAN
DLKPSNLLINTTCDLK13-AYAUR4	C	20210923_SUMO2_49TAG_INCUBATE_CELL_LYSATE_TWICEHISIP_TRYPSIN_REP1.59397.59397.4.0.dta	21.0737	sp|P27361|MK03_HUMAN
IAILTCPFEPPKPK6-AYAUR4	C	20210923_SUMO2_49TAG_INCUBATE_CELL_LYSATE_TWICEHISIP_TRYPSIN_REP1.58275.58275.4.0.dta	16.7994	sp|P48643|TCPE_HUMAN
GSAFAIGSDGLCCQSR13-AYAUR4	C	20210923_SUMO2_49TAG_INCUBATE_CELL_LYSATE_TWICEHISIP_TRYPSIN_REP2.51260.51260.3.0.dta	13.7713	sp|Q92499|DDX1_HUMAN
AQNTWGCGNSLR7-AYAUR4	C	20210923_SUMO2_49TAG_INCUBATE_CELL_LYSATE_TWICEHISIP_TRYPSIN_REP1.38922.38922.3.1.dta	12.5951	sp|P02545|LMNA_HUMAN
SIQFVDWCPTGFK8-AYAUR4	C	20210923_SUMO2_49TAG_INCUBATE_CELL_LYSATE_TWICEHISIP_TRYPSIN_REP3.63958.63958.3.0.dta	17.216	sp|P68366|TBA4A_HUMAN;sp|P68363|TBA1B_HUMAN
ICANHYITPMMELKPNAGSDR2-AYAUR4	C	20210923_SUMO2_49TAG_INCUBATE_CELL_LYSATE_TWICEHISIP_TRYPSIN_REP3.50666.50666.4.0.dta	40.5234	sp|P43487|RANG_HUMAN
FCINSVALK2-AYAUR4	C	20210923_SUMO2_49TAG_INCUBATE_CELL_LYSATE_TWICEHISIP_TRYPSIN_REP2.50105.50105.3.1.dta	17.4943	sp|Q9Y3D2|MSRB2_HUMAN
LVNACLAEELPHIHAFEQK5-AYAUR4	C	20210923_SUMO2_49TAG_INCUBATE_CELL_LYSATE_TWICEHISIP_TRYPSIN_REP3.58826.58826.4.1.dta	25.6946	sp|Q9H3K6|BOLA2_HUMAN
NHACEMCGK4-AYAUR4	C	20210923_SUMO2_49TAG_INCUBATE_CELL_LYSATE_TWICEHISIP_TRYPSIN_REP2.17266.17266.3.0.dta	14.9853	sp|P56270|MAZ_HUMAN;sp|Q14119|VEZF1_HUMAN
CEFQDAYVLLSEK1-AYAUR4	C	20210923_SUMO2_49TAG_INCUBATE_CELL_LYSATE_TWICEHISIP_TRYPSIN_REP2.61308.61308.3.1.dta	22.7675	sp|P10809|CH60_HUMAN
HEVTICNYEASANPADHR6-AYAUR4	C	20210923_SUMO2_49TAG_INCUBATE_CELL_LYSATE_TWICEHISIP_TRYPSIN_REP3.37880.37880.4.0.dta	37.7621	sp|Q9GZP4|PITH1_HUMAN
VIACDGGGGALGHPK4-AYAUR4	C	20210923_SUMO2_49TAG_INCUBATE_CELL_LYSATE_TWICEHISIP_TRYPSIN_REP2.32775.32775.4.0.dta	29.7807	sp|O75380|NDUS6_HUMAN
CNYLALVGGGK1-AYAUR4	C	20210923_SUMO2_49TAG_INCUBATE_CELL_LYSATE_TWICEHISIP_TRYPSIN_REP3.52685.52685.3.1.dta	23.2872	sp|Q5MNZ6|WIPI3_HUMAN
LYLDELEGGGNPGASCK16-AYAUR4	C	20210923_SUMO2_49TAG_INCUBATE_CELL_LYSATE_TWICEHISIP_TRYPSIN_REP1.52503.52503.3.0.dta	14.0356	sp|Q9HD26|GOPC_HUMAN
LIVSTECGHVFCSQCLR12-AYAUR4	C	20210923_SUMO2_49TAG_INCUBATE_CELL_LYSATE_TWICEHISIP_TRYPSIN_REP2.51041.51041.4.0.dta	12.8117	sp|P78317|RNF4_HUMAN
TVYHAEEVQCDGR10-AYAUR4	C	20210923_SUMO2_49TAG_INCUBATE_CELL_LYSATE_TWICEHISIP_TRYPSIN_REP1.29716.29716.3.0.dta	12.204	sp|Q16527|CSRP2_HUMAN
CSASNR1-AYAUR4	C	20210923_SUMO2_49TAG_INCUBATE_CELL_LYSATE_TWICEHISIP_TRYPSIN_REP1.8815.8815.3.0.dta	14.0601	sp|P63220|RS21_HUMAN
EESAHWVTHTSYCF13-AYAUR4	C	20210923_SUMO2_49TAG_INCUBATE_CELL_LYSATE_TWICEHISIP_TRYPSIN_REP3.51068.51068.3.0.dta	13.3616	sp|Q9BY42|RTF2_HUMAN
GLGLSPDLVVCR11-AYAUR4	C	20210923_SUMO2_49TAG_INCUBATE_CELL_LYSATE_TWICEHISIP_TRYPSIN_REP2.59594.59594.3.0.dta	16.9029	sp|P17812|PYRG1_HUMAN
RHEVTICNYEASANPADHR7-AYAUR4	C	20210923_SUMO2_49TAG_INCUBATE_CELL_LYSATE_TWICEHISIP_TRYPSIN_REP3.34698.34698.5.0.dta	24.5142	sp|Q9GZP4|PITH1_HUMAN
ASLNGADIYSGCCTLK13-AYAUR4	C	20210923_SUMO2_49TAG_INCUBATE_CELL_LYSATE_TWICEHISIP_TRYPSIN_REP1.50392.50392.3.1.dta	12.5481	sp|P14866|HNRPL_HUMAN
GISCMNTTLSESPFK4-AYAUR4	C	20210923_SUMO2_49TAG_INCUBATE_CELL_LYSATE_TWICEHISIP_TRYPSIN_REP3.55554.55554.3.0.dta	34.6313	sp|Q15181|IPYR_HUMAN
TMHHLLLEVEVIEGTLQCPESGR18-AYAUR4	C	20210923_SUMO2_49TAG_INCUBATE_CELL_LYSATE_TWICEHISIP_TRYPSIN_REP3.69889.69889.4.0.dta	15.3519	sp|Q9UI30|TR112_HUMAN
MLQPCGPPADKPEEN5-AYAUR4	C	20210923_SUMO2_49TAG_INCUBATE_CELL_LYSATE_TWICEHISIP_TRYPSIN_REP3.40153.40153.3.0.dta	13.6617	sp|Q9BWJ5|SF3B5_HUMAN
RNQSFCPTVNLDK6-AYAUR4	C	20210923_SUMO2_49TAG_INCUBATE_CELL_LYSATE_TWICEHISIP_TRYPSIN_REP2.41675.41675.4.1.dta	29.2344	sp|P46776|RL27A_HUMAN
LQFHDVAGDIFHQQCK15-AYAUR4	C	20210923_SUMO2_49TAG_INCUBATE_CELL_LYSATE_TWICEHISIP_TRYPSIN_REP3.54310.54310.4.1.dta	15.6155	sp|P11413|G6PD_HUMAN
VVACTSAFLLWDPTK4-AYAUR4	C	20210923_SUMO2_49TAG_INCUBATE_CELL_LYSATE_TWICEHISIP_TRYPSIN_REP3.66583.66583.3.0.dta	30.8812	sp|P30043|BLVRB_HUMAN
HHPDLIFCR8-AYAUR4	C	20210923_SUMO2_49TAG_INCUBATE_CELL_LYSATE_TWICEHISIP_TRYPSIN_REP3.43409.43409.3.0.dta	14.7648	sp|Q7RTV0|PHF5A_HUMAN
FCACPEEAAHALELR2-AYAUR4	C	20210923_SUMO2_49TAG_INCUBATE_CELL_LYSATE_TWICEHISIP_TRYPSIN_REP1.53027.53027.4.0.dta	26.8669	sp|Q9NP81|SYSM_HUMAN
DHCVAHK3-AYAUR4	C	20210923_SUMO2_49TAG_INCUBATE_CELL_LYSATE_TWICEHISIP_TRYPSIN_REP2.8386.8386.3.0.dta	11.4899	sp|P07919|QCR6_HUMAN;sp|A0A096LP55|QCR6L_HUMAN
SQGWLCELLR6-AYAUR4	C	20210923_SUMO2_49TAG_INCUBATE_CELL_LYSATE_TWICEHISIP_TRYPSIN_REP2.63865.63865.3.0.dta	11.4249	sp|Q01826|SATB1_HUMAN;sp|Q9UPW6|SATB2_HUMAN
EHCEEYGR3-AYAUR4	C	20210923_SUMO2_49TAG_INCUBATE_CELL_LYSATE_TWICEHISIP_TRYPSIN_REP2.16840.16840.3.0.dta	13.4339	sp|Q9Y3I0|RTCB_HUMAN
TIQFVDWCPTGFK8-AYAUR4	C	20210923_SUMO2_49TAG_INCUBATE_CELL_LYSATE_TWICEHISIP_TRYPSIN_REP3.64333.64333.3.0.dta	16.1859	sp|Q9NY65|TBA8_HUMAN;sp|P0DPH7|TBA3C_HUMAN;sp|Q71U36|TBA1A_HUMAN;sp|Q9BQE3|TBA1C_HUMAN;sp|P0DPH8|TBA3D_HUMAN;sp|Q6PEY2|TBA3E_HUMAN
SIEIPRPVDGVEVPGCGK16-AYAUR4	C	20210923_SUMO2_49TAG_INCUBATE_CELL_LYSATE_TWICEHISIP_TRYPSIN_REP1.56305.56305.3.1.dta	20.1222	sp|P26368|U2AF2_HUMAN
FCACPEEAAHALELR4-AYAUR4	C	20210923_SUMO2_49TAG_INCUBATE_CELL_LYSATE_TWICEHISIP_TRYPSIN_REP3.53344.53344.4.1.dta	34.9147	sp|Q9NP81|SYSM_HUMAN
EQCEQLEK3-AYAUR4	C	20210923_SUMO2_49TAG_INCUBATE_CELL_LYSATE_TWICEHISIP_TRYPSIN_REP2.24318.24318.3.0.dta	14.9526	sp|P07919|QCR6_HUMAN;sp|A0A096LP55|QCR6L_HUMAN
LCSGSK2-AYAUR4	C	20210923_SUMO2_49TAG_INCUBATE_CELL_LYSATE_TWICEHISIP_TRYPSIN_REP1.15088.15088.2.0.dta	11.2032	sp|Q9P2N5|RBM27_HUMAN
CCSGAIIVLTK1-AYAUR4	C	20210923_SUMO2_49TAG_INCUBATE_CELL_LYSATE_TWICEHISIP_TRYPSIN_REP1.45998.45998.3.0.dta	35.7523	sp|P14618|KPYM_HUMAN
ACGVDFEIR2-AYAUR4	C	20210923_SUMO2_49TAG_INCUBATE_CELL_LYSATE_TWICEHISIP_TRYPSIN_REP2.50276.50276.3.0.dta	19.2181	sp|P32121|ARRB2_HUMAN
LAYFNDIAVGAVCCR14-AYAUR4	C	20210923_SUMO2_49TAG_INCUBATE_CELL_LYSATE_TWICEHISIP_TRYPSIN_REP3.60701.60701.3.0.dta	12.6497	sp|Q9GZZ1|NAA50_HUMAN
RSIQFVDWCPTGFK9-AYAUR4	C	20210923_SUMO2_49TAG_INCUBATE_CELL_LYSATE_TWICEHISIP_TRYPSIN_REP3.59733.59733.3.0.dta	19.1396	sp|P68366|TBA4A_HUMAN;sp|P68363|TBA1B_HUMAN
ICDQWDNLGALTQK2-AYAUR4	C	20210923_SUMO2_49TAG_INCUBATE_CELL_LYSATE_TWICEHISIP_TRYPSIN_REP2.56728.56728.3.0.dta	17.6836	sp|P12814|ACTN1_HUMAN
EACTCPYCK3-AYAUR4	C	20210923_SUMO2_49TAG_INCUBATE_CELL_LYSATE_TWICEHISIP_TRYPSIN_REP2.24264.24264.3.1.dta	17.5062	sp|P08047|SP1_HUMAN
IAVYSCPFDGMITETK6-AYAUR4	C	20210923_SUMO2_49TAG_INCUBATE_CELL_LYSATE_TWICEHISIP_TRYPSIN_REP3.61459.61459.3.0.dta	31.3388	sp|P50990|TCPQ_HUMAN
HTGCCGDNDPIDVCEIGSK5-AYAUR4	C	20210923_SUMO2_49TAG_INCUBATE_CELL_LYSATE_TWICEHISIP_TRYPSIN_REP1.41123.41123.4.1.dta	34.6465	sp|Q15181|IPYR_HUMAN
GDGQFFAVSVVCPETGAR12-AYAUR4	C	20210923_SUMO2_49TAG_INCUBATE_CELL_LYSATE_TWICEHISIP_TRYPSIN_REP1.61421.61421.3.0.dta	11.2742	sp|O95163|ELP1_HUMAN
LASCSDDR4-AYAUR4	C	20210923_SUMO2_49TAG_INCUBATE_CELL_LYSATE_TWICEHISIP_TRYPSIN_REP2.20813.20813.3.0.dta	13.6384	sp|O76071|CIAO1_HUMAN
RLIPDGCGVK7-AYAUR4	C	20210923_SUMO2_49TAG_INCUBATE_CELL_LYSATE_TWICEHISIP_TRYPSIN_REP2.39595.39595.3.0.dta	12.2666	sp|P27635|RL10_HUMAN
CEAAFATK1-AYAUR4	C	20210923_SUMO2_49TAG_INCUBATE_CELL_LYSATE_TWICEHISIP_TRYPSIN_REP2.28961.28961.3.0.dta	24.6613	sp|P56270|MAZ_HUMAN
EILGTAQSVGCNVDGR11-AYAUR4	C	20210923_SUMO2_49TAG_INCUBATE_CELL_LYSATE_TWICEHISIP_TRYPSIN_REP3.46761.46761.3.0.dta	18.6104	sp|P30050|RL12_HUMAN
CDVDIR1-AYAUR4	C	20210923_SUMO2_49TAG_INCUBATE_CELL_LYSATE_TWICEHISIP_TRYPSIN_REP3.33652.33652.3.0.dta	11.1887	sp|Q562R1|ACTBL_HUMAN;sp|P63261|ACTG_HUMAN;sp|P60709|ACTB_HUMAN
PYQCPVCQQR7-AYAUR4	C	20210923_SUMO2_49TAG_INCUBATE_CELL_LYSATE_TWICEHISIP_TRYPSIN_REP1.29735.29735.4.0.dta	11.9878	sp|P56270|MAZ_HUMAN
AWVWNTHADFADECPKPELLAIR14-AYAUR4	C	20210923_SUMO2_49TAG_INCUBATE_CELL_LYSATE_TWICEHISIP_TRYPSIN_REP2.64912.64912.4.0.dta	13.1976	sp|P43487|RANG_HUMAN
DSCPLDCK3-AYAUR4	C	20210923_SUMO2_49TAG_INCUBATE_CELL_LYSATE_TWICEHISIP_TRYPSIN_REP3.36862.36862.3.1.dta	12.5534	sp|P84103|SRSF3_HUMAN
DIDFLKEEEHDCFLEEIMTK12-AYAUR4	C	20210923_SUMO2_49TAG_INCUBATE_CELL_LYSATE_TWICEHISIP_TRYPSIN_REP2.68891.68891.3.0.dta	20.3327	sp|P12268|IMDH2_HUMAN
PYGCVECGK7-AYAUR4	C	20210923_SUMO2_49TAG_INCUBATE_CELL_LYSATE_TWICEHISIP_TRYPSIN_REP1.29432.29432.3.0.dta	16.9417	sp|P17028|ZNF24_HUMAN
INPYMSSPCHIEMILTEK9-AYAUR4	C	20210923_SUMO2_49TAG_INCUBATE_CELL_LYSATE_TWICEHISIP_TRYPSIN_REP2.61384.61384.4.1.dta	18.3427	sp|P18621|RL17_HUMAN
ECPSDECGAGVFMASHFDR7-AYAUR4	C	20210923_SUMO2_49TAG_INCUBATE_CELL_LYSATE_TWICEHISIP_TRYPSIN_REP2.55037.55037.3.0.dta	27.5343	sp|P62979|RS27A_HUMAN
CLFNHFLK1-AYAUR4	C	20210923_SUMO2_49TAG_INCUBATE_CELL_LYSATE_TWICEHISIP_TRYPSIN_REP1.53399.53399.3.0.dta	19.6843	sp|Q8N999|CL029_HUMAN
VVGCSCVVVK6-AYAUR4	C	20210923_SUMO2_49TAG_INCUBATE_CELL_LYSATE_TWICEHISIP_TRYPSIN_REP2.37231.37231.3.0.dta	16.3045	sp|P25398|RS12_HUMAN
CGHTNNLRPK1-AYAUR4	C	20210923_SUMO2_49TAG_INCUBATE_CELL_LYSATE_TWICEHISIP_TRYPSIN_REP2.11847.11847.5.0.dta	18.4583	sp|P62987|RL40_HUMAN
HCSQVDSVR2-AYAUR4	C	20210923_SUMO2_49TAG_INCUBATE_CELL_LYSATE_TWICEHISIP_TRYPSIN_REP3.17795.17795.3.0.dta	23.2852	sp|Q14247|SRC8_HUMAN
CVICGGPGVSDAYYCK1-AYAUR4	C	20210923_SUMO2_49TAG_INCUBATE_CELL_LYSATE_TWICEHISIP_TRYPSIN_REP2.46774.46774.3.0.dta	13.211	sp|Q7RTV0|PHF5A_HUMAN
CDENILWLDYK1-AYAUR4	C	20210923_SUMO2_49TAG_INCUBATE_CELL_LYSATE_TWICEHISIP_TRYPSIN_REP3.58769.58769.3.0.dta	26.0369	sp|P14618|KPYM_HUMAN
ELEVLLMCNK8-AYAUR4	C	20210923_SUMO2_49TAG_INCUBATE_CELL_LYSATE_TWICEHISIP_TRYPSIN_REP2.59440.59440.3.0.dta	12.162	sp|P62910|RL32_HUMAN
NTGIICTIGPASR6-AYAUR4	C	20210923_SUMO2_49TAG_INCUBATE_CELL_LYSATE_TWICEHISIP_TRYPSIN_REP2.48717.48717.3.3.dta	14.3832	sp|P14618|KPYM_HUMAN
MLGETCADCGTILLQDK6-AYAUR4	C	20210923_SUMO2_49TAG_INCUBATE_CELL_LYSATE_TWICEHISIP_TRYPSIN_REP2.55903.55903.3.0.dta	15.7033	sp|O60232|SSA27_HUMAN
VCLCQGSAGSGAIGPVEAAIR4-AYAUR4	C	20210923_SUMO2_49TAG_INCUBATE_CELL_LYSATE_TWICEHISIP_TRYPSIN_REP3.55812.55812.3.0.dta	30.9454	sp|Q9Y3E2|BOLA1_HUMAN
IHCLENVDK3-AYAUR4	C	20210923_SUMO2_49TAG_INCUBATE_CELL_LYSATE_TWICEHISIP_TRYPSIN_REP3.31967.31967.3.0.dta	18.3428	sp|O15020|SPTN2_HUMAN;sp|P11277|SPTB1_HUMAN;sp|Q01082|SPTB2_HUMAN
VACAEEWQESR3-AYAUR4	C	20210923_SUMO2_49TAG_INCUBATE_CELL_LYSATE_TWICEHISIP_TRYPSIN_REP2.37332.37332.3.0.dta	28.807	sp|O75663|TIPRL_HUMAN
LREIQPCLAESR7-AYAUR4	C	20210923_SUMO2_49TAG_INCUBATE_CELL_LYSATE_TWICEHISIP_TRYPSIN_REP3.39457.39457.4.2.dta	16.6623	sp|O75150|BRE1B_HUMAN
FACHSASLTVR3-AYAUR4	C	20210923_SUMO2_49TAG_INCUBATE_CELL_LYSATE_TWICEHISIP_TRYPSIN_REP1.36594.36594.3.1.dta	15.1719	sp|Q15233|NONO_HUMAN
YDCGHVQK3-AYAUR4	C	20210923_SUMO2_49TAG_INCUBATE_CELL_LYSATE_TWICEHISIP_TRYPSIN_REP2.20285.20285.3.2.dta	12.2042	sp|O15235|RT12_HUMAN
QICSCDGLTIWEER5-AYAUR4	C	20210923_SUMO2_49TAG_INCUBATE_CELL_LYSATE_TWICEHISIP_TRYPSIN_REP3.56995.56995.3.0.dta	24.823	sp|O14618|CCS_HUMAN
NQSFCPTVNLDK5-AYAUR4	C	20210923_SUMO2_49TAG_INCUBATE_CELL_LYSATE_TWICEHISIP_TRYPSIN_REP1.48012.48012.3.0.dta	19.5991	sp|P46776|RL27A_HUMAN
VLCELADLQDK3-AYAUR4	C	20210923_SUMO2_49TAG_INCUBATE_CELL_LYSATE_TWICEHISIP_TRYPSIN_REP2.53758.53758.3.3.dta	22.7238	sp|P17987|TCPA_HUMAN
TVEICPFSFDSR5-AYAUR4	C	20210923_SUMO2_49TAG_INCUBATE_CELL_LYSATE_TWICEHISIP_TRYPSIN_REP2.60141.60141.3.0.dta	14.2791	sp|Q9ULW0|TPX2_HUMAN
MCLFAGFQR2-AYAUR4	C	20210923_SUMO2_49TAG_INCUBATE_CELL_LYSATE_TWICEHISIP_TRYPSIN_REP2.57024.57024.3.0.dta	11.591	sp|Q00839|HNRPU_HUMAN
QMCICADFEK3-AYAUR4	C	20210923_SUMO2_49TAG_INCUBATE_CELL_LYSATE_TWICEHISIP_TRYPSIN_REP3.45893.45893.3.0.dta	18.8799	sp|P14868|SYDC_HUMAN
FFAPWCGHCK6-AYAUR4	C	20210923_SUMO2_49TAG_INCUBATE_CELL_LYSATE_TWICEHISIP_TRYPSIN_REP3.48846.48846.3.0.dta	13.6793	sp|Q8NBS9|TXND5_HUMAN
TYAICGAIR5-AYAUR4	C	20210923_SUMO2_49TAG_INCUBATE_CELL_LYSATE_TWICEHISIP_TRYPSIN_REP1.46662.46662.3.0.dta	11.4014	sp|P63220|RS21_HUMAN
GCGTVLLSGPR2-AYAUR4	C	20210923_SUMO2_49TAG_INCUBATE_CELL_LYSATE_TWICEHISIP_TRYPSIN_REP3.43453.43453.3.1.dta	21.2033	sp|Q07020|RL18_HUMAN
LCENNAEFNK2-AYAUR4	C	20210923_SUMO2_49TAG_INCUBATE_CELL_LYSATE_TWICEHISIP_TRYPSIN_REP3.29618.29618.3.0.dta	20.2741	sp|Q9NRH1|YAE1_HUMAN
GEDFYCVTCHETK6-AYAUR4	C	20210923_SUMO2_49TAG_INCUBATE_CELL_LYSATE_TWICEHISIP_TRYPSIN_REP2.37810.37810.3.0.dta	12.8644	sp|Q13642|FHL1_HUMAN
YASPEMCFVFSDR7-AYAUR4	C	20210923_SUMO2_49TAG_INCUBATE_CELL_LYSATE_TWICEHISIP_TRYPSIN_REP1.60293.60293.3.0.dta	15.7808	sp|P30566|PUR8_HUMAN
CDEILMEEIK1-AYAUR4	C	20210923_SUMO2_49TAG_INCUBATE_CELL_LYSATE_TWICEHISIP_TRYPSIN_REP3.51678.51678.3.0.dta	22.1821	sp|Q5VTR2|BRE1A_HUMAN
SLNYCGHIYTPISCK14-AYAUR4	C	20210923_SUMO2_49TAG_INCUBATE_CELL_LYSATE_TWICEHISIP_TRYPSIN_REP2.50214.50214.3.0.dta	19.414	sp|Q93009|UBP7_HUMAN
YYDAIACLK7-AYAUR4	C	20210923_SUMO2_49TAG_INCUBATE_CELL_LYSATE_TWICEHISIP_TRYPSIN_REP2.52257.52257.3.0.dta	11.9783	sp|O00170|AIP_HUMAN
AQCPIVER3-AYAUR4	C	20210923_SUMO2_49TAG_INCUBATE_CELL_LYSATE_TWICEHISIP_TRYPSIN_REP1.35123.35123.3.0.dta	12.9781	sp|P46782|RS5_HUMAN
NCTAGAVYTYHEK2-AYAUR4	C	20210923_SUMO2_49TAG_INCUBATE_CELL_LYSATE_TWICEHISIP_TRYPSIN_REP1.29980.29980.3.0.dta	23.4991	sp|Q9Y314|NOSIP_HUMAN
ICDECNYGSYQGR2-AYAUR4	C	20210923_SUMO2_49TAG_INCUBATE_CELL_LYSATE_TWICEHISIP_TRYPSIN_REP2.32579.32579.3.0.dta	16.2569	sp|Q7RTV0|PHF5A_HUMAN
SIQCLTVHK4-AYAUR4	C	20210923_SUMO2_49TAG_INCUBATE_CELL_LYSATE_TWICEHISIP_TRYPSIN_REP2.34367.34367.3.0.dta	15.0303	sp|O75083|WDR1_HUMAN
MREIVHIQAGQCGNQIGAK12-AYAUR4	C	20210923_SUMO2_49TAG_INCUBATE_CELL_LYSATE_TWICEHISIP_TRYPSIN_REP2.40366.40366.4.0.dta	24.3709	sp|Q13509|TBB3_HUMAN;sp|Q9BVA1|TBB2B_HUMAN;sp|P07437|TBB5_HUMAN;sp|Q13885|TBB2A_HUMAN
LEYCEALAMLR4-AYAUR4	C	20210923_SUMO2_49TAG_INCUBATE_CELL_LYSATE_TWICEHISIP_TRYPSIN_REP1.62702.62702.3.0.dta	23.1356	sp|P14868|SYDC_HUMAN
CHTIMNCTR1-AYAUR4	C	20210923_SUMO2_49TAG_INCUBATE_CELL_LYSATE_TWICEHISIP_TRYPSIN_REP1.23297.23297.3.0.dta	15.4993	sp|P21912|SDHB_HUMAN
CSEGVFLLTTTPR1-AYAUR4	C	20210923_SUMO2_49TAG_INCUBATE_CELL_LYSATE_TWICEHISIP_TRYPSIN_REP3.54851.54851.3.3.dta	32.6337	sp|P23246|SFPQ_HUMAN
CAAEREEPPEQR1-AYAUR4	C	20210923_SUMO2_49TAG_INCUBATE_CELL_LYSATE_TWICEHISIP_TRYPSIN_REP2.18003.18003.4.0.dta	23.7144	sp|Q9GZP4|PITH1_HUMAN
CHAEHTPEEEIDHTGAK1-AYAUR4	C	20210923_SUMO2_49TAG_INCUBATE_CELL_LYSATE_TWICEHISIP_TRYPSIN_REP3.20212.20212.4.2.dta	14.1855	sp|O95757|HS74L_HUMAN
CLHMFLQDEIIDK1-AYAUR4	C	20210923_SUMO2_49TAG_INCUBATE_CELL_LYSATE_TWICEHISIP_TRYPSIN_REP1.57589.57589.3.0.dta	15.4262	sp|O60493|SNX3_HUMAN
LDVGNFSWGSECCTR13-AYAUR4	C	20210923_SUMO2_49TAG_INCUBATE_CELL_LYSATE_TWICEHISIP_TRYPSIN_REP3.55960.55960.3.0.dta	11.7436	sp|P62241|RS8_HUMAN
EEEHDCFLEEIMTK6-AYAUR4	C	20210923_SUMO2_49TAG_INCUBATE_CELL_LYSATE_TWICEHISIP_TRYPSIN_REP1.60670.60670.3.0.dta	27.9091	sp|P12268|IMDH2_HUMAN
DCLINAAK1-AYAUR4	D	20210923_SUMO2_49TAG_INCUBATE_CELL_LYSATE_TWICEHISIP_TRYPSIN_REP1.38643.38643.3.0.dta	15.2914	sp|P17987|TCPA_HUMAN
ANPDPNCCLGVFGLSLYTTER4-AYAUR4	D	20210923_SUMO2_49TAG_INCUBATE_CELL_LYSATE_TWICEHISIP_TRYPSIN_REP3.68483.68483.4.2.dta	12.5856	sp|P62995|TRA2B_HUMAN
ADEKPK2-AYAUR4	D	20210923_SUMO2_49TAG_INCUBATE_CELL_LYSATE_TWICEHISIP_TRYPSIN_REP1.4113.4113.3.0.dta	11.9627	sp|P61956|SUMO2_HUMAN
DCPHISQR1-AYAUR4	D	20210923_SUMO2_49TAG_INCUBATE_CELL_LYSATE_TWICEHISIP_TRYPSIN_REP1.24566.24566.3.2.dta	12.6806	sp|Q9Y2S7|PDIP2_HUMAN
DCLHGIEAK1-AYAUR4	D	20210923_SUMO2_49TAG_INCUBATE_CELL_LYSATE_TWICEHISIP_TRYPSIN_REP1.35405.35405.3.2.dta	12.0398	sp|Q8N684|CPSF7_HUMAN
QQELEAVR3-LMKAYAUR7	E	20210923_SUMO2_49TAG_INCUBATE_CELL_LYSATE_TWICEHISIP_TRYPSIN_REP3.36853.36853.4.0.dta	12.6514	sp|Q9UH65|SWP70_HUMAN
PFLELDTNLPANR4-AYAUR4	E	20210923_SUMO2_49TAG_INCUBATE_CELL_LYSATE_TWICEHISIP_TRYPSIN_REP1.55890.55890.3.0.dta	31.142	sp|P30046|DOPD_HUMAN;sp|A6NHG4|DDTL_HUMAN
ECEGIVPVPLAEK1-AYAUR4	E	20210923_SUMO2_49TAG_INCUBATE_CELL_LYSATE_TWICEHISIP_TRYPSIN_REP3.55262.55262.3.0.dta	14.3133	sp|P82932|RT06_HUMAN
ECPFLHIDPESK1-AYAUR4	E	20210923_SUMO2_49TAG_INCUBATE_CELL_LYSATE_TWICEHISIP_TRYPSIN_REP1.53730.53730.3.0.dta	41.2951	sp|O95639|CPSF4_HUMAN
ECGQLLISENQK1-AYAUR4	E	20210923_SUMO2_49TAG_INCUBATE_CELL_LYSATE_TWICEHISIP_TRYPSIN_REP3.41914.41914.3.0.dta	16.0569	sp|Q8IWS0|PHF6_HUMAN
KGDECELLGHSK4-AYAUR4	E	20210923_SUMO2_49TAG_INCUBATE_CELL_LYSATE_TWICEHISIP_TRYPSIN_REP2.30786.30786.4.0.dta	21.7829	sp|P49411|EFTU_HUMAN
AETLASSLQEDLAHTR2-AYAUR4	E	20210923_SUMO2_49TAG_INCUBATE_CELL_LYSATE_TWICEHISIP_TRYPSIN_REP1.34867.34867.4.0.dta	12.1391	sp|Q69YQ0|CYTSA_HUMAN
PFLELDTNLPANRVPAGLEK4-AYAUR4	E	20210923_SUMO2_49TAG_INCUBATE_CELL_LYSATE_TWICEHISIP_TRYPSIN_REP1.59058.59058.4.0.dta	19.4996	sp|P30046|DOPD_HUMAN;sp|A6NHG4|DDTL_HUMAN
ECPSDECGAGVFMASHFDR1-AYAUR4	E	20210923_SUMO2_49TAG_INCUBATE_CELL_LYSATE_TWICEHISIP_TRYPSIN_REP2.55039.55039.4.0.dta	27.136	sp|P62979|RS27A_HUMAN
ARHGFCGIPITDTGR3-AYAUR4	H	20210923_SUMO2_49TAG_INCUBATE_CELL_LYSATE_TWICEHISIP_TRYPSIN_REP2.47409.47409.4.0.dta	13.8419	sp|P12268|IMDH2_HUMAN
HCSQVDSVR1-AYAUR4	H	20210923_SUMO2_49TAG_INCUBATE_CELL_LYSATE_TWICEHISIP_TRYPSIN_REP1.18383.18383.3.3.dta	13.9433	sp|Q14247|SRC8_HUMAN
LWMIQSQIQVIER6-AYAUR4	S	20210923_SUMO2_49TAG_INCUBATE_CELL_LYSATE_TWICEHISIP_TRYPSIN_REP3.64579.64579.3.1.dta	12.1592	sp|Q9HCJ2|LRC4C_HUMAN
ECPSDECGAGVFMASHFDR4-AYAUR4	S	20210923_SUMO2_49TAG_INCUBATE_CELL_LYSATE_TWICEHISIP_TRYPSIN_REP1.55076.55076.4.0.dta	15.1911	sp|P62979|RS27A_HUMAN
IIYEQEGVYIHSSCGK13-AYAUR4	S	20210923_SUMO2_49TAG_INCUBATE_CELL_LYSATE_TWICEHISIP_TRYPSIN_REP1.43207.43207.3.0.dta	12.4978	sp|Q8TC07|TBC15_HUMAN
SCQFSVDEEFQK1-AYAUR4	S	20210923_SUMO2_49TAG_INCUBATE_CELL_LYSATE_TWICEHISIP_TRYPSIN_REP2.47928.47928.3.0.dta	19.7574	sp|P29084|T2EB_HUMAN
VVGCSCVVVK5-AYAUR4	S	20210923_SUMO2_49TAG_INCUBATE_CELL_LYSATE_TWICEHISIP_TRYPSIN_REP3.37477.37477.3.1.dta	13.345	sp|P25398|RS12_HUMAN
IPGGIIEDSCVLR9-AYAUR4	S	20210923_SUMO2_49TAG_INCUBATE_CELL_LYSATE_TWICEHISIP_TRYPSIN_REP2.56868.56868.3.2.dta	12.14	sp|P49368|TCPG_HUMAN
RQAHLCVLASNCDEPMYVK10-AYAUR4	S	20210923_SUMO2_49TAG_INCUBATE_CELL_LYSATE_TWICEHISIP_TRYPSIN_REP2.46444.46444.4.3.dta	11.4559	sp|P25398|RS12_HUMAN
LMCSLCHCPGATIGCDVK4-AYAUR4	S	20210923_SUMO2_49TAG_INCUBATE_CELL_LYSATE_TWICEHISIP_TRYPSIN_REP1.46290.46290.4.0.dta	24.2627	sp|Q8IWS0|PHF6_HUMAN
SDASDMNSDTSPSCR13-AYAUR4	S	20210923_SUMO2_49TAG_INCUBATE_CELL_LYSATE_TWICEHISIP_TRYPSIN_REP2.26288.26288.3.0.dta	12.1398	sp|Q86WR7|PRSR2_HUMAN
GISCMNTTLSESPFK3-AYAUR4	S	20210923_SUMO2_49TAG_INCUBATE_CELL_LYSATE_TWICEHISIP_TRYPSIN_REP1.56175.56175.3.3.dta	17.8268	sp|Q15181|IPYR_HUMAN
GENLSK5-AYAUR4	S	20210923_SUMO2_49TAG_INCUBATE_CELL_LYSATE_TWICEHISIP_TRYPSIN_REP1.29730.29730.2.0.dta	12.2631	REV_sp|Q8N5H7|SH2D3_HUMAN;sp|O75563|SKAP2_HUMAN
SCGPASQSTLGLK1-AYAUR4	S	20210923_SUMO2_49TAG_INCUBATE_CELL_LYSATE_TWICEHISIP_TRYPSIN_REP1.37003.37003.3.1.dta	15.3726	sp|Q9BXS6|NUSAP_HUMAN
SGRPAELK1-AYAUR4	S	20210923_SUMO2_49TAG_INCUBATE_CELL_LYSATE_TWICEHISIP_TRYPSIN_REP1.25592.25592.3.0.dta	11.2071	sp|Q5T5Y3|CAMP1_HUMAN
HLSSCAAPAPLTSAER3-AYAUR4	S	20210923_SUMO2_49TAG_INCUBATE_CELL_LYSATE_TWICEHISIP_TRYPSIN_REP2.38027.38027.4.1.dta	18.4015	sp|Q6IBS0|TWF2_HUMAN
SVAWAPSGNLLATCSR13-AYAUR4	T	20210923_SUMO2_49TAG_INCUBATE_CELL_LYSATE_TWICEHISIP_TRYPSIN_REP2.58930.58930.3.0.dta	14.0157	sp|O76071|CIAO1_HUMAN
TVAMHEVFLCR1-AYAUR4	T	20210923_SUMO2_49TAG_INCUBATE_CELL_LYSATE_TWICEHISIP_TRYPSIN_REP2.41808.41808.3.2.dta	12.2917	sp|Q9UNH7|SNX6_HUMAN
MSSYAFFVQTCR10-AYAUR4	T	20210923_SUMO2_49TAG_INCUBATE_CELL_LYSATE_TWICEHISIP_TRYPSIN_REP3.57591.57591.3.0.dta	12.3148	sp|P09429|HMGB1_HUMAN;sp|P26583|HMGB2_HUMAN;sp|B2RPK0|HGB1A_HUMAN
TFQCELCSYTCPR10-AYAUR4	T	20210923_SUMO2_49TAG_INCUBATE_CELL_LYSATE_TWICEHISIP_TRYPSIN_REP2.50275.50275.3.0.dta	12.0002	sp|P49711|CTCF_HUMAN
AETLASSLQEDLAHTR3-AYAUR4	T	20210923_SUMO2_49TAG_INCUBATE_CELL_LYSATE_TWICEHISIP_TRYPSIN_REP2.35058.35058.4.0.dta	12.5877	sp|Q69YQ0|CYTSA_HUMAN
TCPLLLR1-AYAUR4	T	20210923_SUMO2_49TAG_INCUBATE_CELL_LYSATE_TWICEHISIP_TRYPSIN_REP2.49781.49781.3.0.dta	11.9643	sp|O00422|SAP18_HUMAN
CTHWAEGGK2-AYAUR4	T	20210923_SUMO2_49TAG_INCUBATE_CELL_LYSATE_TWICEHISIP_TRYPSIN_REP2.19046.19046.3.1.dta	12.9987	sp|P11586|C1TC_HUMAN
PSETPQAEVGPTGCPHR12-AYAUR4	T	20210923_SUMO2_49TAG_INCUBATE_CELL_LYSATE_TWICEHISIP_TRYPSIN_REP2.29795.29795.3.0.dta	16.9307	sp|P0DN79|CBSL_HUMAN;sp|P35520|CBS_HUMAN
EEILLACEGGTGTCVR11-AYAUR4	T	20210923_SUMO2_49TAG_INCUBATE_CELL_LYSATE_TWICEHISIP_TRYPSIN_REP3.49605.49605.3.0.dta	12.8347	sp|Q9GZN8|CT027_HUMAN
TCVHTFFDHQDQVWGVK1-AYAUR4	T	20210923_SUMO2_49TAG_INCUBATE_CELL_LYSATE_TWICEHISIP_TRYPSIN_REP3.53641.53641.4.0.dta	25.9267	sp|Q9GZS3|WDR61_HUMAN
PGHLQEGFGCVVTNR13-AYAUR4	T	20210923_SUMO2_49TAG_INCUBATE_CELL_LYSATE_TWICEHISIP_TRYPSIN_REP1.43922.43922.4.1.dta	17.1488	sp|Q8NC51|PAIRB_HUMAN
YPNENEDILLLR1-LMKAYAUR7	Y	20210923_SUMO2_49TAG_INCUBATE_CELL_LYSATE_TWICEHISIP_TRYPSIN_REP1.69660.69660.3.0.dta	13.3273	sp|Q6ZR08|DYH12_HUMAN
YCDAVFHER1-AYAUR4	Y	20210923_SUMO2_49TAG_INCUBATE_CELL_LYSATE_TWICEHISIP_TRYPSIN_REP2.36826.36826.3.1.dta	17.4441	sp|P49711|CTCF_HUMAN
DLNYCFSGMSDHR4-AYAUR4	Y	20210923_SUMO2_49TAG_INCUBATE_CELL_LYSATE_TWICEHISIP_TRYPSIN_REP1.50799.50799.3.0.dta	15.3727	sp|P55795|HNRH2_HUMAN;sp|P31943|HNRH1_HUMAN
TVYGGGCSEMLMAHAVTQLANR3-AYAUR4	Y	20210923_SUMO2_49TAG_INCUBATE_CELL_LYSATE_TWICEHISIP_TRYPSIN_REP3.60658.60658.4.2.dta	18.6611	sp|P78371|TCPB_HUMAN

## Sheet: Sheet2
C	254
D	5
E	9
H	2
S	14
T	11
Y	4
